# Supplementary material for: Probiotics in milk replacer affect the microbiome of the lung in neonatal dairy calves
Source: Front Microbiol. 2024 Jan 5;14:1298570. doi: 10.3389/fmicb.2023.1298570 (PMC10797021; doi:10.3389/fmicb.2023.1298570)
Supplement: Supplementary file 1 [file Table_1.xlsx]

## Sheet: Sheet_1
Supplemental Table 1. Functional analysis predicted pathways for each sample within treatment group. CON1-CON5 are control calves and TRT1-TRT5 are calves provided oral probiotic.
PATHWAY	Con1	Con2	Con3	Con4	Con5	TRT1	TRT2	TRT3	TRT4	TRT5
1CMET2-PWY	18301	8188.9	42531.7	324612	8760.35	75379.3	430557	32087.3	315157	17138.3
3-HYDROXYPHENYLACETATE-DEGRADATION-PWY	7.78167	123.085	39.8172	322.223	230.562	73.1483	269.268	56.4258	106.929	49.5442
AEROBACTINSYN-PWY	0	14.14	0	0	0	0	0	0	0	0
ALL-CHORISMATE-PWY	8.08485	90.9872	7.90319	82.2866	4.08165	46.5474	275.629	54.6182	51.6811	1.96669
ANAEROFRUCAT-PWY	500.169	1005.2	556.669	1960.03	451.663	4899.95	93479.1	1038.01	12334.1	505.374
ANAGLYCOLYSIS-PWY	303316	23868.4	404416	300897	10440.5	29362.4	151691	34076	160073	290409
ARG+POLYAMINE-SYN	7.30403	92.3751	7.10182	74.6028	3.84953	45.474	250.482	49.08	47.2767	1.76727
ARGDEG-PWY	7.18308	90.7245	7.01077	74.0214	3.99359	22.2	269.268	48.4508	50.653	1.74462
ARGORNPROST-PWY	96	68.3524	37.5238	124.829	60.3333	49.9086	774.857	165	15.6229	149.448
ARGSYN-PWY	282752	7365.1	348614	26877	3883.04	4197.18	14142.2	23861.5	11947.6	270708
ARGSYNBSUB-PWY	318766	103072	393039	29301.1	4393.99	53311	14642.7	25545.1	19694.8	305217
ARO-PWY	290791	103243	361724	82042	6255.54	51734.4	117963	28844.7	32092.3	278987
ASPASN-PWY	254926	17236	477587	595821	96399.1	112729	595527	41153.7	449846	243252
AST-PWY	6.67	597.766	122.02	5911.9	198.389	1173.41	4035.34	407.758	1363.68	7.46222
BIOTIN-BIOSYNTHESIS-PWY	1028.58	5564.34	3196.4	73102	2905.49	8204.66	126213	6485.2	17895.7	10588.4
BRANCHED-CHAIN-AA-SYN-PWY	330996	102142	444347	365617	12814.7	84929.9	176351	42756.8	206640	316520
CALVIN-PWY	398776	104764	588147	478307	56359.5	119842	441659	50435.7	326792	381519
CATECHOL-ORTHO-CLEAVAGE-PWY	0	831.227	57.8243	756.688	235.571	714.92	944.39	235.39	114.124	97.5343
COA-PWY	272092	104042	417301	434024	50502.8	113469	408871	45960.2	298613	260126
COBALSYN-PWY	1478.05	3112.89	678.401	13838.5	1487.69	3352.36	10743.6	17788.9	10297.2	995.953
CODH-PWY	0	111	0	0	0	0	0	79	0	0
COLANSYN-PWY	7.92453	582.323	413.677	6309.75	1157.17	965.452	10825.3	648.561	10032.4	225
COMPLETE-ARO-PWY	308652	104624	383923	87662.9	6608.59	52337.6	126637	29720.1	33223.9	296095
CRNFORCAT-PWY	0	0	45.7867	0	0	0	0	0	0	0
DAPLYSINESYN-PWY	278615	88015.3	359132	71702	6021.23	50734.8	114398	28457.3	31590.9	274806
DENITRIFICATION-PWY	0	44	55796.3	155293	41007	44309	267619	14405	144180	0
DENOVOPURINE2-PWY	16926	785.988	7708.85	16349.7	458.023	589.571	3414.76	999.514	1790.15	8471.48
DHGLUCONATE-PYR-CAT-PWY	0	610.586	36.8182	511.275	54.1344	850.848	76.3636	144.677	118.825	4.22222
DTDPRHAMSYN-PWY	272353	103512	439562	516539	64813.8	138280	538807	52268.8	378810	261291
ECASYN-PWY	8.34	91.4443	6.51	68.13	3.5	39.5	224.39	44.99	81.6203	1.62
ENTBACSYN-PWY	6.96	396.41	15.793	284.092	3.62412	41.0098	234.146	46.9461	44.1095	1.69043
FAO-PWY	403.797	2345.89	64764.4	256168	49487.6	53412.7	406030	43996.2	175694	789.902
FASYN-ELONG-PWY	21086	8891.25	154498	526424	110434	115644	781180	45662	362276	21759.1
FASYN-INITIAL-PWY	1213.43	5739.68	103118	365642	76853.9	88810.9	655562	33220.9	279683	11705.9
FERMENTATION-PWY	1841.81	4840.41	3032.5	71661.7	2857.35	7977.32	123371	6466.93	17584.7	9208.43
FOLSYN-PWY	2916.2	6687.36	27891.3	238264	5676.52	22614.1	57320.7	23891.2	148586	9638.33
FUC-RHAMCAT-PWY	6.67	80.3406	6.89294	71.7112	3.55882	21	0	47.6365	3.57	1.71529
FUCCAT-PWY	8.34	262.654	7.44	190.827	3.64286	21	0	51.4171	63.2064	1.85143
GALACT-GLUCUROCAT-PWY	193.66	592.929	36.6008	1289.6	4.35536	47.0459	295.538	92.6417	54.8034	2.49943
GALACTARDEG-PWY	6.67	88.1043	6.51	69.1657	62.8571	140.214	224.39	44.99	114.82	1.62
GALACTUROCAT-PWY	573.977	1398.21	30649.6	256842	4864.21	22336.9	49657.8	4310.9	156778	204.259
GALLATE-DEGRADATION-I-PWY	73	280	42	607.25	159	83.75	30	318	123	154
GALLATE-DEGRADATION-II-PWY	0	138	1	32.25	28	0	30	241	60	30
GLCMANNANAUT-PWY	469.353	441.259	379.615	147.156	4.02778	42.3333	249.322	150.238	48.2611	101.025
GLUCARDEG-PWY	6.67	88.1043	6.51	69.1657	71.2857	136.214	224.39	44.99	114.82	1.62
GLUCARGALACTSUPER-PWY	6.67	88.1043	6.51	69.1657	62.8571	140.214	224.39	44.99	114.82	1.62
GLUCONEO-PWY	19555.6	6017.12	100608	462596	55790.2	76158	435774	26209.9	307126	17471.4
GLUCOSE1PMETAB-PWY	169	999.643	4652.84	100256	3874.5	7256.39	180763	9064.92	24383.2	273.687
GLUCUROCAT-PWY	768.885	1330.34	39.1742	1660.93	4.29249	52.5815	378.219	344.061	345.531	192.136
GLUTORN-PWY	301965	8772.1	453961	436550	50843.4	71773.8	409014	46609.2	292567	288537
GLYCOCAT-PWY	947.736	2002.11	273.877	10858.2	502.264	1470.55	3927.81	1030.01	1732.56	701.57
GLYCOGENSYNTH-PWY	254453	99965.3	354377	237039	6801.46	63363.8	48216.5	11482.6	147789	243307
GLYCOL-GLYOXDEG-PWY	6.67	88.1043	6.51	69.1657	3.85714	24	0	44.99	4.08	1.62
GLYCOLYSIS	321463	5777.29	402096	65443.3	5134.51	7188.59	92503.1	30141.6	13601.4	308099
GLYCOLYSIS-E-D	780.648	4450.86	2407.55	50339.2	2365.13	5381.92	92332.6	5286.21	12213.9	8871.36
GLYCOLYSIS-TCA-GLYOX-BYPASS	329290	361.01	427170	52369.2	4960.19	5964.06	96741.6	13197.1	12833.3	316233
GLYOXYLATE-BYPASS	553507	97564.7	739361	261968	11604.2	74275.5	141162	22144.6	155153	538927
HCAMHPDEG-PWY	6.67	84.7355	6.51	68.7891	3.72727	0	0	44.99	3.89455	1.62
HEME-BIOSYNTHESIS-II	254923	86345.4	385068	219027	46362.9	94483.9	369380	41751.3	173216	252247
HEMESYN2-PWY	255352	87435.7	421863	479939	57163.8	123191	467390	48787.3	340406	253647
HEXITOLDEGSUPER-PWY	9.23538	105.131	9.47867	98.5851	4.88459	53.1449	295.088	65.5062	55.7058	2.35875
HISDEG-PWY	338555	2382.13	526761	452050	56923.5	78012.5	460026	34194.4	314587	324903
HISTSYN-PWY	292616	95145	390359	291423	10172.7	120296	437056	39513.1	311854	279040
HOMOSER-METSYN-PWY	233.776	906.455	2649.37	65075.1	2531.87	6123.72	109158	5505.6	15288.2	256.089
HSERMETANA-PWY	304780	86683.5	428176	330752	11130.5	117102	451306	40928.6	319760	301108
ILEUSYN-PWY	325479	106256	436970	372707	13544.8	88444.3	184451	41736.5	211440	311261
KDO-NAGLIPASYN-PWY	44.4339	264.506	90.8684	5803.36	89.9978	516.859	3198.68	98.957	1345.43	1.64282
KETOGLUCONMET-PWY	0	67.6624	0	10.875	41.0833	0	0	0	4.76	0
LACTOSECAT-PWY	224.333	293.714	34.2857	123.429	0	0	0	107.429	1.42857	113.143
LEU-DEG2-PWY	175.78	1470.28	3000.19	68418.1	3758.35	6496.63	114009	24677.8	26142.6	607.528
MET-SAM-PWY	244.663	937.857	2703.61	67615.1	2562.55	6352.16	111615	5556.54	15889.8	221.081
METHGLYUT-PWY	0	64.85	0	7.25	2.5	21	0	0	3.57	0
METHYLGALLATE-DEGRADATION-PWY	0	138	1	32.25	0	0	9	0	60	0
NAD-BIOSYNTHESIS-II	27.2607	161.518	2316.58	53431.3	2028.8	69.1143	276.172	4813.09	239.278	1.99385
NADSYN-PWY	87	0	2023.5	46664	1768	4650	88392	4169	11422	0
NAGLIPASYN-PWY	18513.3	6253.71	101965	479570	55123.4	80263.8	454333	26312.1	328109	16864
NONMEVIPP-PWY	19431.6	103487	9753.24	72265	2795.54	48141.1	89635	21960.5	18612.6	17189.6
NONOXIPENT-PWY	309183	110575	491297	559770	66325.1	135942	512502	53635.8	389587	295125
OANTIGEN-PWY	270408	86505.3	334055	22772.2	3885.61	50321.7	96830.8	24033.8	19863	259669
ORNARGDEG-PWY	7.18308	90.7245	7.01077	74.0214	3.99359	22.2	269.268	48.4508	50.653	1.74462
ORNDEG-PWY	6.67	100.457	0	9.66667	2.5	18.5	299.187	0	56.4133	0
P101-PWY	24.8111	193	46.5	119.889	0	76	0	67	108.462	159.333
P105-PWY	372107	112698	513901	343423	12268.7	88896.4	177908	20427.9	202734	366144
P108-PWY	669.24	1642.97	41880.1	316019	7398.71	95484.7	461609	34032.4	406875	1066.82
P124-PWY	88.4038	88.2972	57.3681	721.393	174.383	71.9924	0	340.339	1.26923	377.565
P125-PWY	15.2727	91089.9	199.776	555.332	6.57955	46579.5	951.005	464.341	7136.08	105.054
P161-PWY	387.517	15750.5	642.966	9701.42	312.318	947.436	5877.42	412.673	2353.16	54.6967
P162-PWY	260.87	105.882	0	0	16.1143	0	0	0	0	0
P163-PWY	320.766	94.7368	29.2816	66.6667	50.8421	0	0	60.6061	0	71.8519
P164-PWY	0	145.333	0	0	0	0	0	0	0	0
P184-PWY	0	148.615	1.13514	36.6081	0	0	9.95077	0	67.2	0
P221-PWY	299.063	385.366	125.4	1146.59	301.545	187.884	957.176	23521.9	24.6836	507.951
P23-PWY	0	0	0	0	0	0	0	70	0	0
P281-PWY	6.67	54.2867	33.3333	295	120	0	224.39	175	100.454	262
P341-PWY	0	0	0	0	0	0	0	0	55.9727	0
P4-PWY	14.4737	413.326	219.6	9320.19	343.072	611.795	3646.23	385.547	1619.22	212.138
P42-PWY	21318.4	1004.33	9074.07	18217.2	212.874	0	54.8109	1126.65	666.902	10218
P441-PWY	27.2758	132.574	10.5484	108.707	5.08972	47.5758	321.232	72.8988	60.4137	2.62494
P461-PWY	75.3138	131.067	15.624	157.712	6.4	58.2667	299.187	128.301	56.4133	3.888
P562-PWY	284695	793.041	367395	7512	3243.16	2524.29	9716.59	7001.54	9564.65	273172
P621-PWY	0	0	42.6667	336	117.333	0	6	233.333	60	213.333
PANTO-PWY	271319	87903.5	416951	431777	50588	113383	409016	47660	298454	260123
PANTOSYN-PWY	18160.2	87706.6	90650.7	429800	48420.2	111289	399515	40249.8	288971	17088.7
PENTOSE-P-PWY	312406	85738.1	432585	288124	10170.9	70750.9	143845	33627.8	171290	307871
PEPTIDOGLYCANSYN-PWY	285152	109173	450512	444103	53677.1	115935	413516	47428.1	299612	279868
PHOSLIPSYN-PWY	21196.3	26878.1	11583.4	94028.6	4848.36	11385.2	127903	7643.5	28742.3	21915.1
POLYAMINSYN3-PWY	0	12.5217	0	0	0	0	0	0	0	0
POLYAMSYN-PWY	73.9086	260.19	54.2971	735.878	153.857	47.6692	269.268	139.417	50.9975	143.566
POLYISOPRENSYN-PWY	355950	88175.1	526049	434166	51157.1	113968	408923	32521.1	298692	340984
PPGPPMET-PWY	1971.83	5091.76	2351.65	54118.1	2206.33	6275.86	92487.2	4839.79	13173.1	8797.41
PROTOCATECHUATE-ORTHO-CLEAVAGE-PWY	253040	1098.96	326935	8851.27	3873.65	2821.18	13863.2	7085.87	12844.7	243646
PRPP-PWY	7.73114	98.3453	96.9526	6165.67	95.7039	530.84	3400.56	107.94	1434.52	1.84626
PWY-1269	18422	6321.44	90608	433382	48462.9	71392.6	408811	23691.4	292022	16777.2
PWY-1622	0	0	35	0	0	597.118	63.75	21.25	0	0
PWY-181	0	0	0	5.81818	0	0	0	40.7273	0	0
PWY-1861	289273	73.6	372833	62.9333	2233.14	38.0377	0	6832.95	229.045	277528
PWY-2941	8.53333	182.634	5.33333	447.273	0	170.927	0	0	220.507	8.72727
PWY-2942	308671	104091	484270	576339	58605.5	130417	488296	51669.2	390046	294930
PWY-3001	291264	94932.3	395684	379241	12089.2	81432.1	178482	37290.4	211266	278188
PWY-3661	0	0	16.6154	139.846	0	0	0	0	0	0
PWY-3781	42516.6	12661.3	389949	1.59553e+06	235775	299702	1.73647e+06	144536	1.15553e+06	34929.5
PWY-4361	0	0	5	0	0	146	0	0	186	0
PWY-4984	101.333	327.538	511.894	7713.78	1053.75	2418.89	9692.39	565.5	9719.74	348
PWY-5005	0	0	24.2	0	0	0	0	0	0	59
PWY-5022	303.895	26	36	208	80	0	21	94	54	72
PWY-5028	75.4444	217.444	68.5427	941.844	322.598	134.333	753.333	257.795	91.7731	142.162
PWY-5097	302198	103658	472890	545879	57223.3	127216	474525	50394.3	372497	289243
PWY-5100	255980	98615.4	326846	16308.2	2093.31	42714.5	4048.11	6625.03	8135.02	243513
PWY-5101	354730	115244	474718	398716	14252.9	95033.4	197455	44619.8	225038	338658
PWY-5103	313086	101952	419055	345850	11957.8	82580.7	170320	38822.7	193562	299242
PWY-5104	1956.34	2742.36	3806.08	83446.2	4153.01	10552.3	120253	6405.29	29316.3	1123.34
PWY-5121	17796	98835.7	7330.39	20518.6	409.917	43264.5	1190.92	16930.6	6910.7	8134.08
PWY-5154	958.62	1450.78	2809.88	63981.2	3418.48	7058.36	97204.4	21134.7	13810.6	425.98
PWY-5180	0	26	24.821	69.5771	1.14286	86.8571	0	51.4171	0	27.8514
PWY-5181	0	17.6716	8.22316	93.2731	1.26316	22.7692	299.187	56.8295	51.6533	2.04632
PWY-5182	0	26	24.821	69.5771	1.14286	86.8571	0	51.4171	0	27.8514
PWY-5188	293873	103231	453912	461530	54835.1	127001	437695	51205.5	325235	281794
PWY-5189	306970	99098.9	475035	479115	57195.2	127985	452780	51493.7	338062	294415
PWY-5265	8.69159	0	0	0	0	0	0	0	0	0
PWY-5304	260	502	3996.67	7116.5	468	45600	267613	6792.1	144217	367
PWY-5345	145.459	1341.17	40992.8	319128	6908.6	86894.3	419149	13288.6	380088	631.33
PWY-5347	187.577	725.577	239.752	10506	365.284	825.97	4027.76	447.431	2007.85	215.528
PWY-5384	250.447	1044.68	195.483	7239.75	392.024	6247.19	110012	761.291	15405.4	335.575
PWY-5415	0	26	24.0042	67.6444	1.11111	84.4444	0	49.9889	0	27.8
PWY-5417	0	500.698	35.6535	540.854	208.818	638.852	925.789	159.08	120.732	45.2914
PWY-5419	0	31.2	0	0	0	111	0	0	0	116.571
PWY-5420	0	28.7368	0	0	0	0	0	0	0	122.4
PWY-5430	0	29.434	0	0	0	0	0	0	0	0
PWY-5431	0	500.698	35.6535	540.854	208.818	638.852	925.789	159.08	120.732	45.2914
PWY-5484	321465	5775	402094	65406.1	5127.35	7300.39	92498.9	30118.1	13592.8	308106
PWY-5505	543.502	1407.13	99.5065	2647.53	119.404	405.194	287.268	140.17	311.595	163.23
PWY-5509	730.433	2270.06	572.62	10458.5	1462.12	2573.25	10325.3	774.991	10038.9	574.679
PWY-5531	0	0	0	0	0	137.118	7.41176	0	74.1176	0
PWY-5647	11	0	8.5	0	0	268	0	6	13	102
PWY-5651	87	11	58289.8	202439	42738.9	53872.1	385740	19208.3	171456	113.333
PWY-5654	11	0	8.5	0	0	268	0	6	13	102
PWY-5655	0	0	0	0	0	0	0	0	0	112.985
PWY-5659	306393	96200.5	463673	442930	51079	117331	418991	49109.9	299703	286200
PWY-5667	275525	108926	427766	476178	57858.7	130440	515480	52627.7	352090	265065
PWY-5676	321.429	154.831	127.866	688.311	298.741	0	21.6774	359.701	55.8621	349.5
PWY-5677	31.6364	0	9.81818	0	0	0	0	0	0	50.1818
PWY-5679	0	119	0	0	0	0	0	0	0	0
PWY-5686	297282	113316	461042	494910	59786.9	129001	476693	51772.5	342736	283812
PWY-5695	305558	116981	476426	448331	51792.6	124150	441231	32966.1	305527	292975
PWY-5705	6.67	165.85	0	7.25	2.5	132	21	0	3.57	34.2857
PWY-5741	0	0	37.3333	129.951	52.6829	629.936	91.1724	22.6667	0	29.2683
PWY-5747	1477	4536.36	54930.8	202384	42820.5	6005.42	91930	13384	13039	8636.37
PWY-5837	137.042	312.05	138.602	5923.53	91.0283	669.057	3232.16	197.572	1450.66	100.791
PWY-5838	15.5306	97.8097	87.3769	5556.37	86.3052	496.6	3060.76	97.3393	1289.66	1.66629
PWY-5840	99.0308	80.6397	133.707	5615.37	86.3052	626.706	3060.76	191.339	1383.62	100.666
PWY-5845	6.86057	80.6397	87.3769	5556.37	86.3052	477.6	3060.76	97.3393	1289.66	1.66629
PWY-5850	6.86057	80.6397	87.3769	5556.37	86.3052	477.6	3060.76	97.3393	1289.66	1.66629
PWY-5855	1742.29	6083.18	3431.56	74057.4	4030.92	9662.24	124188	6506.99	25678.2	10236.2
PWY-5856	1742.29	6083.18	3431.56	74057.4	4030.92	9662.24	124188	6506.99	25678.2	10236.2
PWY-5857	1742.29	6083.18	3431.56	74057.4	4030.92	9662.24	124188	6506.99	25678.2	10236.2
PWY-5860	6.96	81.5713	88.3414	5616.38	87.237	482.816	3094.53	98.559	1303.27	1.69043
PWY-5861	44.63	265.741	88.3414	5620.38	87.237	501.816	3094.53	98.559	1303.27	1.69043
PWY-5862	6.96	81.5713	88.3414	5616.38	87.237	482.816	3094.53	98.559	1303.27	1.69043
PWY-5863	99.2764	127.002	137.698	5863.46	90.1576	645.176	3200.52	196.413	1437.94	100.767
PWY-5896	6.86057	80.6397	87.3769	5556.37	86.3052	477.6	3060.76	97.3393	1289.66	1.66629
PWY-5897	107.559	140.574	133.98	5632.39	86.5694	644.079	3070.33	191.685	1385.52	100.673
PWY-5898	107.559	140.574	133.98	5632.39	86.5694	644.079	3070.33	191.685	1385.52	100.673
PWY-5899	107.559	140.574	133.98	5632.39	86.5694	644.079	3070.33	191.685	1385.52	100.673
PWY-5910	297763	0	384135	104.105	2298.82	0	0	6997.77	1.25	285624
PWY-5913	356296	114098	482734	377453	11698.4	91012	164806	40621.1	211633	341637
PWY-5918	268164	94707.2	404656	219400	47523.7	99048.5	374033	44121.6	171823	264561
PWY-5920	0	662.8	465.92	7485.39	1187.53	2457	9475.26	331.8	9503.57	400.2
PWY-5941	0	435.2	28.8	388.267	40.5333	613.333	59.7333	84.2667	81.0667	0
PWY-5971	0	0	0	0	104.478	0	0	0	0	0
PWY-5973	21416.7	26299.9	181477	794293	110571	110695	633550	44442.4	449788	20752.7
PWY-5989	1503.2	6174.89	98115.6	353500	73352.7	82853.8	568992	31701.8	259067	11087.9
PWY-6071	7.86107	17.4215	8.10679	98.5928	4.19171	23.0377	279.429	56.0253	99.7705	2.01736
PWY-6107	0	0	32	252	88	0	0	175	0	160
PWY-6121	337523	117180	500270	451523	51671	120685	420586	53349.6	302548	321767
PWY-6122	310899	120805	465331	446455	51306.1	122088	410794	50690.5	301869	295988
PWY-6123	272654	103774	422396	452016	54242.4	117369	433456	47308.4	311892	260202
PWY-6125	351140	113026	527384	476954	55456.3	139484	495962	52891	350082	337143
PWY-6126	316026	120155	493034	533212	63643.3	135684	500491	54022.6	361721	302824
PWY-6147	3564.48	88339.4	28111.2	278104	7611.28	69714.5	154585	25750.2	156402	10032.2
PWY-6151	3079.86	20475	28936.1	223865	4611.83	63885.5	310154	11590.9	271351	9359.05
PWY-6163	300558	103863	453520	442233	51095.6	114251	420113	46894.9	301073	287080
PWY-6182	0	49.5779	7.01077	81.0925	1.07692	63.5931	241.651	48.4508	55.39	1.74462
PWY-6185	0	12.6333	7.23333	82.8169	1.11111	20.5556	249.322	49.9889	43.0444	1.8
PWY-621	968.69	1720.09	266.306	11262.6	424.688	6516.97	113841	1130.42	16204.4	485.457
PWY-6210	0	0	0	0	0	0	0	0	0	102
PWY-6269	729.352	2275.74	187.445	3467.25	512.764	766.194	757.846	732.164	443.909	498.198
PWY-6277	310899	120805	465331	446455	51306.1	122088	410794	50690.5	301869	295988
PWY-6282	1566.24	6582.88	141767	486321	105907	111119	753449	43019.8	349961	11834.9
PWY-6317	405609	18381.4	550753	237930	7868.05	21288	48665.9	14433.8	144997	388768
PWY-6338	0	0	0	0	0	0	6.62069	0	66.2069	0
PWY-6353	192.032	457.406	668.558	15926.8	1491.38	2454.3	4228.85	460.649	1893.78	359.34
PWY-6383	289344	80867	372870	483.286	2242.29	41490.9	92	7234.29	6402	277596
PWY-6385	284978	108845	450480	444041	53677.1	115931	413516	47329.1	299617	279766
PWY-6386	267976	107388	425546	390433	51069	110833	320469	42283.7	287538	263458
PWY-6387	293196	110550	461959	448544	54592.7	116610	414761	47925.1	299866	287584
PWY-6396	0	55.4182	34.5867	76.897	1.09091	0	0	105.818	4.26667	46.8121
PWY-6397	42.1538	156.737	31.1077	0	8.12698	84.3468	0	0	0	99.5368
PWY-6467	18207.4	6094.17	90607.1	432587	48379.5	71425.9	408776	23685	292016	16776.9
PWY-6471	109.083	309.004	31.0192	339.254	0	181.973	0	0	1.36364	0
PWY-6478	115.6	243	0	2864	0	169	9	3	0	17
PWY-6505	0	0	0	0	0	0	0	0	0	112.985
PWY-6507	622.749	932.952	35613.1	331920	8029.07	25685.3	52958.9	9375.84	167306	312
PWY-6519	1095.19	5936.22	3530.98	81190.5	3204.26	9126.81	140309	7154.82	19905.2	11256.2
PWY-6545	71.125	90952.1	65.2299	20.4	9.3913	46656	97.875	169.275	6949.12	132
PWY-6562	0	0	0	0	0	0	0	0	4	0
PWY-6572	0	4.11733	0	0	0	0	0	0	0	0
PWY-6588	298.667	772.642	130.783	585.57	275.466	82.6667	0	305.364	0	286.575
PWY-6608	235.393	1513.79	958.147	20132.5	2127.19	4096.3	16142.2	1207.62	12918.6	669.28
PWY-6609	255521	103683	408384	378260	47974.8	108504	310659	43912.9	277623	243953
PWY-6612	2923.4	6605.38	29171.9	248454	5864.17	23538.9	59151.3	23185.9	155049	9622.92
PWY-6628	1694.17	5708.78	2625.66	60930.7	2594.79	7009.83	102665	5384.4	14589.3	9340.66
PWY-6629	0	75.3097	0	8.41935	2.90323	24.3871	0	0	4.14581	0
PWY-6630	1680.01	5009.25	2585.07	60345.5	2519.84	6134.75	101733	5221.15	14448.6	9331.51
PWY-6690	6.67	84.7355	6.51	68.7891	3.72727	0	0	44.99	3.89455	1.62
PWY-6700	18775.3	21628.8	90674.8	434738	48486.6	71599.9	408766	23897	292205	17110.9
PWY-6703	18351	6528.26	9979.11	76202.2	3646.56	8651.58	101831	5685.88	22796.2	16773.5
PWY-6708	1742.29	6083.18	3431.56	74057.4	4030.92	9662.24	124188	6506.99	25678.2	10236.2
PWY-6737	339651	18423.2	460530	218360	7138.48	19476.4	43403.1	12648.7	127185	324804
PWY-6749	238	99	0	541	0	0	0	57.1429	0	0
PWY-6876	0	0	0	0	0	0	0	19.1294	0	0
PWY-6891	264.058	378.404	127.17	5903.09	100.992	487.826	3125.62	114.855	1459.15	64.161
PWY-6892	769.008	1683.74	61109.7	181388	44775.5	48769.2	295236	15902.9	158560	113.752
PWY-6895	13.8038	79.5137	86.2286	5485.85	85.2101	471.429	3020.56	95.7882	1367.09	1.63361
PWY-6897	19098.9	8261.8	108601	518577	56952.9	83797.4	464195	28000.9	347767	17180.5
PWY-6901	9.25318	22.8201	10.608	99.2031	1.62949	28.1958	0	73.3106	63.3234	2.63977
PWY-6969	390668	110229	523445	366875	12702.7	88654.1	183340	21924.6	209037	374881
PWY-6992	0	0	13.3333	112.222	0	0	0	0	0	0
PWY-7007	111.473	183.773	56.7762	0	0	98.0645	0	19865.8	0	59.235
PWY-7013	20.01	7.86	21	0	17.625	33.6	0	0	117.143	0
PWY-7090	0	0	0	111	73	381	21	131	0	25
PWY-7094	391.355	2344.12	937.924	19267.1	2313.46	2070.87	5518.52	27395.6	2552.05	695.925
PWY-7097	0	0	0	0	0	0	6.62069	0	66.2069	0
PWY-7098	0	0	0	0	0	0	6.96774	0	69.6774	0
PWY-7111	416764	132598	548234	356169	15441.5	100404	197767	42097.5	192798	398278
PWY-7159	0	0	0	0	0	137.118	7.41176	0	74.1176	0
PWY-7184	302084	6521.13	377411	81660.3	6409.4	9949.83	121355	29186	26988.3	290978
PWY-7187	15651.6	709.032	7156.51	14609.5	415.056	525.5	3041.39	788.54	1578.56	7631.81
PWY-7196	709.098	962.331	88166	393523	49171.9	69477.2	338951	37531.2	294672	619.213
PWY-7197	270728	87530.3	416903	428687	50486.5	113228	408871	45765.1	298592	259909
PWY-7199	253966	16588.1	407802	371946	47882.5	65599.5	310092	40601.1	271181	243652
PWY-7200	253285	771.01	326659	11296.1	2911.5	2502.5	2779	22246.6	1636.82	243089
PWY-7208	359567	136931	554125	541264	69151	149633	539422	60706.5	381347	343613
PWY-7211	302766	6156.11	377717	79862.5	6352.34	9808.32	118118	29527.6	26424	291126
PWY-7219	311494	118659	487202	530547	65692.7	130130	473110	54615.8	342679	297334
PWY-722	0	0	1.24138	51.0345	0	0	0	0	0	0
PWY-7220	323300	124189	502170	544204	61305.9	144298	542557	53655.5	390853	310637
PWY-7221	378875	137372	553568	448366	51908.5	138040	466223	53404.7	325498	361221
PWY-7222	323300	124189	502170	544204	61305.9	144298	542557	53655.5	390853	310637
PWY-7228	369689	119293	552518	486933	56417.2	145230	514359	54372.2	360668	354902
PWY-7229	324859	124001	508549	555120	66538.6	140332	519933	55710.6	374930	311359
PWY-7234	255047	86604.5	414916	433926	53999.4	117256	433425	46788.2	311822	252474
PWY-7237	759241	837.69	979023	7901.28	6996	3136.34	9733.39	18392	9618.08	728322
PWY-7242	1400.58	2290.6	33402.2	279861	6284.9	26362.4	62630.9	5104.34	177160	573.523
PWY-7254	305563	102406	496329	512180	61710.2	136798	495632	55105.2	362529	301774
PWY-7255	0	124.455	0	17	0	0	0	73.0909	0	20
PWY-7315	84.34	107.703	23.8433	218.13	66.5	39.5	224.39	44.99	126.739	1.62
PWY-7323	320248	1633.08	398943	22709.9	3891.38	1218.64	10341.2	26721.8	9611.04	299286
PWY-7328	84.884	756.795	2678.36	65534.8	2492.66	6496.22	113807	5677.15	15770.5	244.578
PWY-7332	0	0	5.25	0	72.3333	53.8125	0	37.3369	0	28.3554
PWY-7371	10	213	0	1944	0	66	24	24	94	0
PWY-7374	7	213	0	1944	0	19	24	24	94	0
PWY-7376	0	467.725	63.1225	804.353	181.442	646.004	742.4	298.82	97.57	199.608
PWY-7377	6.72605	94.7407	0	0	11.8559	0	0	13.55	0	0
PWY-7391	0	0	20.72	0	0	0	0	0	0	0
PWY-7392	317.329	81606.3	134.2	3678.36	55.7429	42345.9	180	671.368	6715.86	343.014
PWY-7400	18575.9	7323.32	8176.68	26687.1	1837.03	4168.15	14089.6	17684.2	11908.7	17257.5
PWY-7431	80.4	1235.76	485.491	8995.47	1436.76	1005.41	118.703	18009.7	187.623	218.286
PWY-7446	0	64.85	0	7.25	2.5	21	0	0	3.57	0
PWY-7456	18.6174	4.08706	0	0	0	0	0	0	0	0
PWY-7539	3653.76	8257.76	32066	316628	8513.29	31936.4	177475	27127.9	170561	11242.4
PWY-7560	19431.6	103487	9753.24	72265	2795.54	48141.1	89635	21960.5	18612.6	17189.6
PWY-7616	337295	243.814	434946	21.8571	2605.33	0	0	7911.44	0	323688
PWY-7663	22294.8	27633.7	188284	823023	116633	142437	885407	52524.2	536183	21805
PWY-7664	1570.77	6595.21	140857	486746	105282	111311	758052	43101.9	350395	11756.7
PWY-841	322587	102176	492712	479402	57143.9	130633	472593	52275.9	337754	309788
PWY-922	253124	0	326569	105.538	1954	0	0	5965.23	1.25	242788
PWY0-1061	1960.26	5105.1	2495.6	57561	2452.45	6534.17	93681.6	25670.7	13738.9	8901.12
PWY0-1241	83.1922	1270.72	184.51	8874.37	233.5	1192.28	3745.06	382.99	1419.65	303.42
PWY0-1261	127.701	660.478	524.323	8206.02	1327.02	2606.88	494.801	555.144	254.634	321.7
PWY0-1277	7.62286	91.9105	7.44	78.0649	4.06969	0	0	51.4171	4.17951	1.85143
PWY0-1296	720.028	21288.4	502.917	12889.2	974.731	3200.88	3280.54	564.725	1715.16	248.82
PWY0-1297	250.794	18349.5	471.482	12173.8	923.018	2521.56	3549.59	482.137	1803.28	160.184
PWY0-1298	399.695	15399.7	512.536	7707.26	105.139	741.111	3688.14	392.43	1815.92	129.356
PWY0-1319	275525	108926	427766	476178	57858.7	130440	515480	52627.7	352090	265065
PWY0-1338	6.67	540.062	112.51	5806.13	123.611	1091.02	3051.39	177.323	1358.72	5.84222
PWY0-1415	94.5155	155.489	95.9768	6246.32	182.301	718.398	3368.91	105.33	1485.99	15.4036
PWY0-1479	1536.34	4189.64	289	6620.25	508.5	949.5	3030.39	617	1554.31	8752
PWY0-1533	8.20923	234.83	582.714	9364.46	1311.27	2819.08	378.214	491.4	189.808	337.434
PWY0-1586	436968	117195	682249	615980	74350.8	137088	464643	58006	360314	428469
PWY0-162	304574	98570.3	473251	495218	60010.6	131006	481059	52618	347545	292443
PWY0-166	283642	6074.83	353489	74630.2	5894.83	9062.5	109536	28132	24480.3	272735
PWY0-321	8.18591	17.4048	7.98955	98.8449	4.29545	22.7045	284.551	55.215	193.611	1.98818
PWY0-41	0	24.0788	0	8.15625	2.8125	24.2308	0	0	4.01625	0
PWY0-42	11	715.539	54776.6	202120	42721.4	5112.67	91219	13025	12800.2	39.3556
PWY0-781	8.59015	89.1826	216.129	8917.43	335.959	555.337	3565.25	367.501	1504.23	202.625
PWY0-845	16.7113	569.278	135.831	7293.9	146.712	1213.67	4546.31	231.396	1697.52	6.49515
PWY0-862	1503.69	6236.25	134493	463159	100347	108776	736254	41314.7	342621	11080.4
PWY1G-0	253064	362.222	326270	205.889	1962	88	0	21443	0	242861
PWY490-3	107.486	237.686	0	180	75.6	0	0	0	0	0
PWY4FS-7	20466.8	25403.3	10719.2	77652	3238.1	8498.24	111272	6705.96	16122.6	20410.3
PWY4FS-8	20466.8	25403.3	10719.2	77652	3238.1	8498.24	111272	6705.96	16122.6	20410.3
PWYG-321	254.338	710.844	8112.41	27266.5	2663.51	101674	606627	13315.3	334594	742.363
PYRIDNUCSAL-PWY	254482	83232.5	328922	67457.4	5082.64	49448.5	101717	26861.7	28722	243548
PYRIDNUCSYN-PWY	270794	6601.26	358949	231725	7788.92	22763.3	43364.1	26896.4	127374	259766
PYRIDOXSYN-PWY	53.2155	595.611	126.51	5825.29	127.7	1086.17	3729.39	205.59	1362.98	101.18
REDCITCYC	295481	2126.77	491060	538699	64971.8	91472.5	523560	37856.9	374347	284072
RHAMCAT-PWY	253300	392.95	326202	2527.7	1957.5	80.5	256.446	6163.54	163.609	242764
RIBOSYN2-PWY	19007	8068.24	95576.4	460134	51179.2	75757.9	428897	41333.2	310450	17520.7
RUMP-PWY	303657	69	391470	59	2344.8	21	0	7130.8	149.625	291393
SALVADEHYPOX-PWY	258.467	2214.4	962.489	22534.8	2186.39	4374.75	7341.52	1174.39	2988.54	600.815
SER-GLYSYN-PWY	308540	89778.1	491008	542020	68642.6	123935	457095	52255.8	345952	294792
SO4ASSIM-PWY	2354.73	7150.97	40412.1	311557	7953.2	90023.3	428511	14662.2	382350	12619.4
SULFATE-CYS-PWY	324.744	1840.51	897.703	17968.3	2055.12	4640.01	16343.5	1334.8	13539.6	1030.72
TCA	356735	111035	561068	596568	70589	155267	568354	62102.2	417969	333795
TCA-GLYOX-BYPASS	359651	98776	497553	322001	11565.8	82070.9	170438	19135.4	189506	345733
TEICHOICACID-PWY	96	0	55.4729	67.4286	0	0	0	107.429	0	104.714
THISYN-PWY	689.43	573.523	68565.2	199005	50240.7	54619.9	330755	17780.6	177649	94.0446
THREOCAT-PWY	7.78167	3.06157	0	0	0	0	0	0	0	0
THRESYN-PWY	272538	103694	377750	397489	12128.1	141465	556996	43702.2	419892	259960
TRNA-CHARGING-PWY	3900.39	22507.4	86364.3	435728	48973.6	71337.2	414366	24589.7	291689	10012.6
TRPSYN-PWY	301715	89033	404958	318755	10822.2	122986	468454	24300.8	336473	288582
TYRFUMCAT-PWY	109.5	1395.49	2230	53687.4	2279.98	5698.92	91978.6	4583.98	12852.8	304.168
UBISYN-PWY	1688.31	5403.44	495.302	10090.7	693.116	1775.46	4128.95	938.04	1916.1	9623.88
UDPNAGSYN-PWY	270990	103146	337484	93126.6	6597.92	51310.7	112676	29794.3	31555.1	259631
VALSYN-PWY	325539	106713	436970	373333	13661.1	88444.3	184451	41736.5	211440	311261
