# Supplementary material for: Probiotics in milk replacer affect the microbiome of the lung in neonatal dairy calves
Source: Front Microbiol. 2024 Jan 5;14:1298570. doi: 10.3389/fmicb.2023.1298570 (PMC10797021; doi:10.3389/fmicb.2023.1298570)
Supplement: Supplementary file 2 [file Table_2.xlsx]

## Sheet: Sheet1
Supplemental Table 2. Functional analysis predicted pathways for each individual classified ASV.
Kingdom	Phylum	Class	Order	Family	Genus	1CMET2-PWY	3-HYDROXYPHENYLACETATE-DEGRADATION-PWY	AEROBACTINSYN-PWY	ALL-CHORISMATE-PWY	ANAEROFRUCAT-PWY	ANAGLYCOLYSIS-PWY	ARG+POLYAMINE-SYN	ARGDEG-PWY	ARGORNPROST-PWY	ARGSYN-PWY	ARGSYNBSUB-PWY	ARO-PWY	ASPASN-PWY	AST-PWY	BIOTIN-BIOSYNTHESIS-PWY	BRANCHED-CHAIN-AA-SYN-PWY	CALVIN-PWY	CATECHOL-ORTHO-CLEAVAGE-PWY	COA-PWY	COBALSYN-PWY	CODH-PWY	COLANSYN-PWY	COMPLETE-ARO-PWY	CRNFORCAT-PWY	DAPLYSINESYN-PWY	DENITRIFICATION-PWY	DENOVOPURINE2-PWY	DHGLUCONATE-PYR-CAT-PWY	DTDPRHAMSYN-PWY	ECASYN-PWY	ENTBACSYN-PWY	FAO-PWY	FASYN-ELONG-PWY	FASYN-INITIAL-PWY	FERMENTATION-PWY	FOLSYN-PWY	FUC-RHAMCAT-PWY	FUCCAT-PWY	GALACT-GLUCUROCAT-PWY	GALACTARDEG-PWY	GALACTUROCAT-PWY	GALLATE-DEGRADATION-I-PWY	GALLATE-DEGRADATION-II-PWY	GLCMANNANAUT-PWY
Bacteria	Actinobacteriota	Actinobacteria	Micrococcales	Microbacteriaceae	NA	0	0	0	0	0	1.125	0	0	0	1.04348	1.17647	1.07692	1	0	0	1.22449	1.5	0	1	0	0	0	1.14286	0	1.09091	0	0	0	1	0	0	0	0	0	0	0	0	0	0	0	0	0	0	0
Bacteria	Actinobacteriota	Actinobacteria	Micrococcales	Microbacteriaceae	NA	0	0	0	0	0	1.125	0	0	0	1.04348	1.17647	1.07692	1	0	0	1.22449	1.5	0	1	0	0	0	1.14286	0	1.09091	0	0	0	1	0	0	0	0	0	0	0	0	0	0	0	0	0	0	0
Bacteria	Bacteroidota	Bacteroidia	Flavobacteriales	Weeksellaceae	Elizabethkingia	1.16667	0	0	0	0	1.08	0	0	0	0	0	0	1.2	0	0	1.33333	1.09091	0	1	0	0	0	0	0	0	0	0	0	1.14286	0	0	0	0	0	0	1.09091	0	0	0	0	1.25	0	0	0
Bacteria	Bacteroidota	Bacteroidia	Flavobacteriales	Weeksellaceae	Elizabethkingia	1.16667	0	0	0	0	1.08	0	0	0	0	0	0	1.2	0	0	1.33333	1.09091	0	1	0	0	0	0	0	0	0	0	0	1.14286	0	0	0	0	0	0	1.09091	0	0	0	0	1.25	0	0	0
Bacteria	Bacteroidota	Bacteroidia	Flavobacteriales	Flavobacteriaceae	Myroides	1	0	0	0	0	0	0	0	0	0	0	0	2	0	0	0	1.09091	0	1	0	0	0	0	0	0	1	0	0	1.5	0	0	1	2.18182	1.68	0	0	0	0	0	0	0	0	0	0
Bacteria	Bacteroidota	Bacteroidia	Flavobacteriales	Flavobacteriaceae	Myroides	1	0	0	0	0	0	0	0	0	0	0	0	2	0	0	0	1.09091	0	1	0	0	0	0	0	0	1	0	0	1.5	0	0	1	2.18182	1.68	0	0	0	0	0	0	0	0	0	0
Bacteria	Actinobacteriota	Actinobacteria	Micrococcales	Microbacteriaceae	NA	0	0	0	0	0	0	0	0	0	0	1.17647	1	0	0	0	1.15385	1	0	1	0	0	0	1	0	1	0	0	0	1	0	0	0	0	0	0	0	0	0	0	0	0	0	0	0
Bacteria	Bacteroidota	Bacteroidia	Flavobacteriales	Flavobacteriaceae	Myroides	1	0	0	0	0	0	0	0	0	0	0	0	2	0	0	0	1.09091	0	1	0	0	0	0	0	0	1	0	0	1.5	0	0	1	2.18182	1.68	0	0	0	0	0	0	0	0	0	0
Bacteria	Bacteroidota	Bacteroidia	Flavobacteriales	Weeksellaceae	Elizabethkingia	1.16667	0	0	0	0	1.08	0	0	0	0	0	0	1.2	0	0	1.33333	1.09091	0	1	0	0	0	0	0	0	0	0	0	1.14286	0	0	0	0	0	0	1.09091	0	0	0	0	1.25	0	0	0
Bacteria	Proteobacteria	Gammaproteobacteria	Xanthomonadales	Xanthomonadaceae	Stenotrophomonas	1.16667	0	0	0	1.05405	1.08	0	0	0	0	0	1.16667	0	0	1.36585	1.15385	1	0	1	0	0	0	1.26316	0	1.125	0	0	0	1	0	0	1.33333	1.88235	2.14286	1.33333	0	0	0	0	0	0	0	0	0
Bacteria	Bacteroidota	Bacteroidia	Flavobacteriales	Weeksellaceae	Elizabethkingia	1.16667	0	0	0	0	1.08	0	0	0	0	0	0	1.2	0	0	1.33333	1.09091	0	1	0	0	0	0	0	0	0	0	0	1.14286	0	0	0	0	0	0	1.09091	0	0	0	0	1.25	0	0	0
Bacteria	Bacteroidota	Bacteroidia	Flavobacteriales	Flavobacteriaceae	Myroides	0	0	0	0	0	0	0	0	0	0	0	0	2.18182	0	0	0	1.09091	0	1	0	0	0	0	0	0	1	0	0	1.33333	0	0	1.09091	2.52632	1.76471	0	0	0	0	0	0	0	0	0	0
Bacteria	Bacteroidota	Bacteroidia	Flavobacteriales	Flavobacteriaceae	Myroides	0	0	0	0	0	0	0	0	0	0	0	0	2.18182	0	0	0	1.09091	0	1	0	0	0	0	0	0	1	0	0	1.33333	0	0	1.09091	2.52632	1.76471	0	0	0	0	0	0	0	0	0	0
Bacteria	Bacteroidota	Bacteroidia	Flavobacteriales	Flavobacteriaceae	Myroides	1	0	0	0	0	0	0	0	0	0	0	0	2	0	0	0	1.09091	0	1	0	0	0	0	0	0	1	0	0	1.5	0	0	1	2.18182	1.68	0	0	0	0	0	0	0	0	0	0
Bacteria	Bacteroidota	Bacteroidia	Flavobacteriales	Flavobacteriaceae	Myroides	0	0	0	0	0	0	0	0	0	0	0	0	2.18182	0	0	0	1.09091	0	1	0	0	0	0	0	0	1	0	0	1.33333	0	0	1.09091	2.52632	1.76471	0	0	0	0	0	0	0	0	0	0
Bacteria	Bacteroidota	Bacteroidia	Flavobacteriales	Flavobacteriaceae	Myroides	1	0	0	0	0	0	0	0	0	0	0	0	2	0	0	0	1.09091	0	1	0	0	0	0	0	0	1	0	0	1.5	0	0	1	2.18182	1.68	0	0	0	0	0	0	0	0	0	0
Bacteria	Bacteroidota	Bacteroidia	Flavobacteriales	Flavobacteriaceae	Myroides	1	0	0	0	0	0	0	0	0	0	0	0	2	0	0	0	1.09091	0	1	0	0	0	0	0	0	1	0	0	1.5	0	0	1	2.18182	1.68	0	0	0	0	0	0	0	0	0	0
Bacteria	Actinobacteriota	Actinobacteria	Micrococcales	Microbacteriaceae	NA	0	0	0	0	0	0	0	0	0	0	1.17647	1	0	0	0	1.15385	1	0	1	0	0	0	1	0	1	0	0	0	1	0	0	0	0	0	0	0	0	0	0	0	0	0	0	0
Bacteria	Proteobacteria	Gammaproteobacteria	Xanthomonadales	Xanthomonadaceae	Stenotrophomonas	1.16667	0	0	0	0	1.08	0	0	0	0	0	1.16667	0	0	1.35484	1.15385	1	0	1	0	0	0	1.26316	0	1.125	0	0	0	1	0	0	1.33333	1.84615	1.57895	1.33333	0	0	0	0	0	0	0	0	0
Bacteria	Proteobacteria	Gammaproteobacteria	Xanthomonadales	Xanthomonadaceae	Stenotrophomonas	1.16667	0	0	0	1.05405	1.08	0	0	0	0	0	1.16667	0	0	1.36585	1.15385	1	0	1	0	0	0	1.26316	0	1.125	0	0	0	1	0	0	1.33333	1.88235	2.14286	1.33333	0	0	0	0	0	0	0	0	0
Bacteria	Firmicutes	Bacilli	Mycoplasmatales	Mycoplasmataceae	Mycoplasma	1	0	0	0	0	1	0	0	0	1.04348	1.17647	1	0	0	0	1.11111	1	0	1	0	0	0	1.06667	0	0	0	1.06977	0	1	0	0	0	1.14286	0	0	0	0	0	0	0	0	0	0	0
Bacteria	Bacteroidota	Bacteroidia	Flavobacteriales	Weeksellaceae	Elizabethkingia	1.16667	0	0	0	0	1.08	0	0	0	0	0	0	1.2	0	0	1.33333	1.09091	0	1	0	0	0	0	0	0	0	0	0	1.14286	0	0	0	0	0	0	1.09091	0	0	0	0	1.25	0	0	0
Bacteria	Bacteroidota	Bacteroidia	Flavobacteriales	Weeksellaceae	Elizabethkingia	1.16667	0	0	0	0	1.08	0	0	0	0	0	0	1.2	0	0	1.33333	1.09091	0	1	0	0	0	0	0	0	0	0	0	1.14286	0	0	0	0	0	0	1.09091	0	0	0	0	1.25	0	0	0
Bacteria	Bacteroidota	Bacteroidia	Flavobacteriales	Flavobacteriaceae	Myroides	0	0	0	0	0	0	0	0	0	0	0	0	2.18182	0	0	0	1.09091	0	1	0	0	0	0	0	0	1	0	0	1.33333	0	0	1.09091	2.52632	1.76471	0	0	0	0	0	0	0	0	0	0
Bacteria	Proteobacteria	Gammaproteobacteria	Xanthomonadales	Xanthomonadaceae	Stenotrophomonas	1.16667	0	0	0	0	1.08	0	0	0	0	0	1.16667	0	0	1.35484	1.15385	1	0	1	0	0	0	1.26316	0	1.125	0	0	0	1	0	0	1.33333	1.84615	1.57895	1.33333	0	0	0	0	0	0	0	0	0
Bacteria	Bacteroidota	Bacteroidia	Flavobacteriales	Flavobacteriaceae	Myroides	0	0	0	0	0	0	0	0	0	0	0	0	2.18182	0	0	0	1.09091	0	1	0	0	0	0	0	0	1	0	0	1.33333	0	0	1.09091	2.52632	1.76471	0	0	0	0	0	0	0	0	0	0
Bacteria	Bacteroidota	Bacteroidia	Flavobacteriales	Flavobacteriaceae	Myroides	0	0	0	0	0	0	0	0	0	0	0	0	2.18182	0	0	0	1.09091	0	1	0	0	0	0	0	0	1	0	0	1.33333	0	0	1.09091	2.52632	1.76471	0	0	0	0	0	0	0	0	0	0
Bacteria	Actinobacteriota	Actinobacteria	Propionibacteriales	Nocardioidaceae	Aeromicrobium	1	0	0	0	0	1.05882	0	0	0	1.02128	1.05263	1	0	0	0	1.5	1	0	1	1.09091	0	0	1	0	1	0	0	0	1	0	0	1.42012	0	0	0	1.2	0	0	0	0	0	0	0	0
Bacteria	Bacteroidota	Bacteroidia	Flavobacteriales	Flavobacteriaceae	Myroides	1	0	0	0	0	0	0	0	0	0	0	0	2	0	0	0	1.09091	0	1	0	0	0	0	0	0	1	0	0	1.5	0	0	1	2.18182	1.68	0	0	0	0	0	0	0	0	0	0
Bacteria	Firmicutes	Bacilli	Mycoplasmatales	Mycoplasmataceae	Mycoplasma	0	0	0	0	0	1.05882	0	0	0	0	0	1	1	0	0	0	1.09091	0	1	0	0	0	1.06667	0	0	0	0	0	1	0	0	0	0	0	0	0	0	0	0	0	0	0	0	0
Bacteria	Bacteroidota	Bacteroidia	Flavobacteriales	Flavobacteriaceae	Myroides	0	0	0	0	0	0	0	0	0	0	0	0	2.18182	0	0	0	1.09091	0	1	0	0	0	0	0	0	1	0	0	1.33333	0	0	1.09091	2.52632	1.76471	0	0	0	0	0	0	0	0	0	0
Bacteria	Bacteroidota	Bacteroidia	Flavobacteriales	Flavobacteriaceae	Myroides	0	0	0	0	0	0	0	0	0	0	0	0	2.18182	0	0	0	1.09091	0	1	0	0	0	0	0	0	1	0	0	1.33333	0	0	1.09091	2.52632	1.76471	0	0	0	0	0	0	0	0	0	0
Bacteria	Bacteroidota	Bacteroidia	Flavobacteriales	Flavobacteriaceae	Myroides	0	0	0	0	0	0	0	0	0	0	0	0	2.18182	0	0	0	1.09091	0	1	0	0	0	0	0	0	1	0	0	1.33333	0	0	1.09091	2.52632	1.76471	0	0	0	0	0	0	0	0	0	0
Bacteria	Bacteroidota	Bacteroidia	Flavobacteriales	Weeksellaceae	Elizabethkingia	1.16667	0	0	0	0	1.08	0	0	0	0	0	0	1.2	0	0	1.33333	1.09091	0	1	0	0	0	0	0	0	0	0	0	1.14286	0	0	0	0	0	0	1.09091	0	0	0	0	1.25	0	0	0
Bacteria	Bacteroidota	Bacteroidia	Flavobacteriales	Flavobacteriaceae	Myroides	1	0	0	0	0	0	0	0	0	0	0	0	2	0	0	0	1.09091	0	1	0	0	0	0	0	0	1	0	0	1.5	0	0	1	2.18182	1.68	0	0	0	0	0	0	0	0	0	0
Bacteria	Bacteroidota	Bacteroidia	Flavobacteriales	Weeksellaceae	Elizabethkingia	1.16667	0	0	0	0	1.08	0	0	0	0	0	0	1.2	0	0	1.33333	1.09091	0	1	0	0	0	0	0	0	0	0	0	1.14286	0	0	0	0	0	0	1.09091	0	0	0	0	1.25	0	0	0
Bacteria	Bacteroidota	Bacteroidia	Flavobacteriales	Flavobacteriaceae	Myroides	1	0	0	0	0	0	0	0	0	0	0	0	2	0	0	0	1.09091	0	1	0	0	0	0	0	0	1	0	0	1.5	0	0	1	2.18182	1.68	0	0	0	0	0	0	0	0	0	0
Bacteria	Bacteroidota	Bacteroidia	Flavobacteriales	Flavobacteriaceae	Myroides	1	0	0	0	0	0	0	0	0	0	0	0	2	0	0	0	1.09091	0	1	0	0	0	0	0	0	1	0	0	1.5	0	0	1	2.18182	1.68	0	0	0	0	0	0	0	0	0	0
Bacteria	Proteobacteria	Alphaproteobacteria	Rhizobiales	Rhizobiaceae	Ochrobactrum	1	0	0	0	0	1.2	0	0	0	1.17073	1.17647	1.07692	1.14286	0	0	1.875	1.71429	0	1	1.02857	0	0	1.06667	0	1.10526	0	0	0	0	0	0	1.41176	2.5	1.35135	0	1	0	0	0	0	0	0	0	0
Bacteria	Bacteroidota	Bacteroidia	Flavobacteriales	Weeksellaceae	Elizabethkingia	1.16667	0	0	0	0	1.08	0	0	0	0	0	0	1.2	0	0	1.33333	1.09091	0	1	0	0	0	0	0	0	0	0	0	1.14286	0	0	0	0	0	0	1.09091	0	0	0	0	1.25	0	0	0
Bacteria	Bacteroidota	Bacteroidia	Flavobacteriales	Weeksellaceae	Elizabethkingia	1.16667	0	0	0	0	1.08	0	0	0	0	0	0	1.2	0	0	1.33333	1.09091	0	1	0	0	0	0	0	0	0	0	0	1.14286	0	0	0	0	0	0	1.09091	0	0	0	0	1.25	0	0	0
Bacteria	Proteobacteria	Gammaproteobacteria	Xanthomonadales	Xanthomonadaceae	Stenotrophomonas	1.16667	0	0	0	1.05405	1.08	0	0	0	0	0	1.16667	0	0	1.36585	1.15385	1	0	1	0	0	0	1.26316	0	1.125	0	0	0	1	0	0	1.33333	1.88235	2.14286	1.33333	0	0	0	0	0	0	0	0	0
Bacteria	Firmicutes	Bacilli	Mycoplasmatales	Mycoplasmataceae	Mycoplasma	1	0	0	0	0	1	0	0	0	1.04348	1.17647	1	0	0	0	1.11111	1	0	1	0	0	0	1.06667	0	0	0	1.06977	0	1	0	0	0	1.14286	0	0	0	0	0	0	0	0	0	0	0
Bacteria	Firmicutes	Bacilli	Mycoplasmatales	Mycoplasmataceae	Mycoplasma	1	0	0	0	0	1	0	0	0	1.04348	1.17647	1	0	0	0	1.11111	1	0	1	0	0	0	1.06667	0	0	0	1.06977	0	1	0	0	0	1.14286	0	0	0	0	0	0	0	0	0	0	0
Bacteria	Bacteroidota	Bacteroidia	Flavobacteriales	Flavobacteriaceae	Myroides	1	0	0	0	0	0	0	0	0	0	0	0	2	0	0	0	1.09091	0	1	0	0	0	0	0	0	1	0	0	1.5	0	0	1	2.18182	1.68	0	0	0	0	0	0	0	0	0	0
Bacteria	Actinobacteriota	Actinobacteria	Micrococcales	Microbacteriaceae	NA	0	0	0	0	0	1.125	0	0	0	1.04348	1.17647	1.07692	1	0	0	1.22449	1.5	0	1	0	0	0	1.14286	0	1.09091	0	0	0	1	0	0	0	0	0	0	0	0	0	0	0	0	0	0	0
Bacteria	Proteobacteria	Alphaproteobacteria	Rhizobiales	Rhizobiaceae	Ochrobactrum	1	0	0	0	0	1.05882	0	0	0	1.02128	1.05263	1.07692	1	0	0	1.76471	1.33333	0	1	1.02857	0	1.05263	1.06667	0	1.08	0	0	0	0	0	0	1.38462	2.4	1.15385	0	1	0	0	0	0	0	0	0	0
Bacteria	Proteobacteria	Gammaproteobacteria	Burkholderiales	Neisseriaceae	Neisseria	1	0	0	0	0	1	0	0	0	1.04348	1.17647	1.07692	0	0	1.21739	1.11111	1	0	1	0	0	0	1.14286	0	1.05882	0	0	0	1.14286	0	0	0	1.33333	1.30435	1.05882	1	0	0	0	0	0	0	0	0
Bacteria	Proteobacteria	Alphaproteobacteria	Rhizobiales	Rhizobiaceae	Ochrobactrum	1	0	0	0	0	1.05882	0	0	0	1.02128	1.05263	1.07692	1	0	0	1.76471	1.33333	0	1	1.02857	0	1.05263	1.06667	0	1.08	0	0	0	0	0	0	1.38462	2.4	1.15385	0	1	0	0	0	0	0	0	0	0
Bacteria	Proteobacteria	Alphaproteobacteria	Rhizobiales	Rhizobiaceae	Ochrobactrum	1.10526	0	0	0	0	1.125	0	0	0	1.02128	1.05263	1.07692	0	0	0	1.97368	1.71429	0	1	1.02857	0	1.07143	1.06667	0	1.09756	0	0	0	1	0	0	1.38462	2.4	1.15385	0	1	0	0	0	0	0	0	0	0
Bacteria	Proteobacteria	Alphaproteobacteria	Rhizobiales	Rhizobiaceae	Ochrobactrum	1	0	0	0	0	1.05882	0	0	0	1.02128	1.05263	1.07692	1	0	0	1.76471	1.33333	0	1	1.02857	0	1.05263	1.06667	0	1.08	0	0	0	0	0	0	1.38462	2.4	1.15385	0	1	0	0	0	0	0	0	0	0
Bacteria	Actinobacteriota	Actinobacteria	Micrococcales	Microbacteriaceae	NA	0	0	0	0	0	0	0	0	0	0	1.17647	1	0	0	0	1.15385	1	0	1	0	0	0	1	0	1	0	0	0	1	0	0	0	0	0	0	0	0	0	0	0	0	0	0	0
Bacteria	Proteobacteria	Gammaproteobacteria	Burkholderiales	Neisseriaceae	Neisseria	1	0	0	0	0	1	0	0	0	1.04348	1.17647	1.07692	0	0	1.21739	1.11111	1	0	1	0	0	0	1.14286	0	1.05882	0	0	0	1.14286	0	0	0	1.33333	1.30435	1.05882	1	0	0	0	0	0	0	0	0
Bacteria	Proteobacteria	Alphaproteobacteria	Rhizobiales	Rhizobiaceae	Ochrobactrum	1	0	0	0	0	1.05882	0	0	0	1.02128	1.05263	1.07692	1	0	0	1.76471	1.33333	0	1	1.02857	0	1.05263	1.06667	0	1.08	0	0	0	0	0	0	1.38462	2.4	1.15385	0	1	0	0	0	0	0	0	0	0
Bacteria	Bacteroidota	Bacteroidia	Flavobacteriales	Flavobacteriaceae	Myroides	1	0	0	0	0	0	0	0	0	0	0	0	2	0	0	0	1.09091	0	1	0	0	0	0	0	0	1	0	0	1.5	0	0	1	2.18182	1.68	0	0	0	0	0	0	0	0	0	0
Bacteria	Proteobacteria	Gammaproteobacteria	Xanthomonadales	Xanthomonadaceae	Stenotrophomonas	1.16667	0	0	0	1.05405	1.08	0	0	0	0	0	1.16667	0	0	1.36585	1.15385	1	0	1	0	0	0	1.26316	0	1.05882	0	0	0	1	0	0	1.33333	1.88235	2.14286	1.33333	0	0	0	0	0	0	0	0	0
Bacteria	Actinobacteriota	Actinobacteria	Micrococcales	Microbacteriaceae	NA	0	0	0	0	0	0	0	0	0	0	1.17647	1	0	0	0	1.15385	1	0	1	0	0	0	1	0	1	0	0	0	1	0	0	0	0	0	0	0	0	0	0	0	0	0	0	0
Bacteria	Bacteroidota	Bacteroidia	Flavobacteriales	Flavobacteriaceae	Myroides	0	0	0	0	0	0	0	0	0	0	0	0	2.18182	0	0	0	1.09091	0	1	0	0	0	0	0	0	1	0	0	1.33333	0	0	1.09091	2.52632	1.76471	0	0	0	0	0	0	0	0	0	0
Bacteria	Proteobacteria	Gammaproteobacteria	Xanthomonadales	Xanthomonadaceae	Stenotrophomonas	1.16667	0	0	0	1.05405	1.08	0	0	0	0	0	1.16667	0	0	1.36585	1.15385	1	0	1	0	0	0	1.26316	0	1.125	0	0	0	1	0	0	1.33333	1.88235	2.14286	1.33333	0	0	0	0	0	0	0	0	0
Bacteria	Firmicutes	Bacilli	Mycoplasmatales	Mycoplasmataceae	Mycoplasma
Bacteria	Bacteroidota	Bacteroidia	Flavobacteriales	Flavobacteriaceae	Myroides	0	0	0	0	0	0	0	0	0	0	0	0	2.18182	0	0	0	1.09091	0	1	0	0	0	0	0	0	1	0	0	1.33333	0	0	1.09091	2.52632	1.76471	0	0	0	0	0	0	0	0	0	0
Bacteria	Bacteroidota	Bacteroidia	Flavobacteriales	Flavobacteriaceae	Myroides	1	0	0	0	0	0	0	0	0	0	0	0	2	0	0	0	1.09091	0	1	0	0	0	0	0	0	1	0	0	1.5	0	0	1	2.18182	1.68	0	0	0	0	0	0	0	0	0	0
Bacteria	Bacteroidota	Bacteroidia	Flavobacteriales	Flavobacteriaceae	Myroides	0	0	0	0	0	0	0	0	0	0	0	0	2.18182	0	0	0	1.09091	0	1	0	0	0	0	0	0	1	0	0	1.33333	0	0	1.09091	2.52632	1.76471	0	0	0	0	0	0	0	0	0	0
Bacteria	Proteobacteria	Gammaproteobacteria	Enterobacterales	Aeromonadaceae	Aeromonas	1.07692	0	0	0	0	1.125	0	0	0	1.17073	1.17647	1.12	1.14286	1	1.47368	1.26582	1.5	0	1	0	0	0	1.18519	0	1.24138	0	1.12195	0	1.14286	0	0	2.11765	2.28571	1.5	1.5	1.24138	0	0	0	0	0	0	0	0
Bacteria	Proteobacteria	Gammaproteobacteria	Xanthomonadales	Xanthomonadaceae	Stenotrophomonas	1.16667	0	0	0	0	1.08	0	0	0	0	0	1.16667	0	0	1.35484	1.15385	1	0	1	0	0	0	1.26316	0	1.125	0	0	0	1	0	0	1.33333	1.84615	1.57895	1.33333	0	0	0	0	0	0	0	0	0
Bacteria	Bacteroidota	Bacteroidia	Flavobacteriales	Flavobacteriaceae	Myroides	0	0	0	0	0	0	0	0	0	0	0	0	2.18182	0	0	0	1.09091	0	1	0	0	0	0	0	0	1	0	0	1.33333	0	0	1.09091	2.52632	1.76471	0	0	0	0	0	0	0	0	0	0
Bacteria	Actinobacteriota	Actinobacteria	Micrococcales	Microbacteriaceae	NA	0	0	0	0	0	1.125	0	0	0	1.04348	1.17647	1.07692	1	0	0	1.22449	1.5	0	1	0	0	0	1.14286	0	1.09091	0	0	0	1	0	0	0	0	0	0	0	0	0	0	0	0	0	0	0
Bacteria	Proteobacteria	Gammaproteobacteria	Enterobacterales	Aeromonadaceae	Aeromonas	1.07692	0	0	0	0	1.125	0	0	0	1.17073	1.17647	1.12	1.14286	1	1.47368	1.26582	1.5	0	1	0	0	0	1.18519	0	1.24138	0	1.12195	0	1.14286	0	0	2.11765	2.28571	1.5	1.5	1.24138	0	0	0	0	0	0	0	0
Bacteria	Bacteroidota	Bacteroidia	Flavobacteriales	Weeksellaceae	Elizabethkingia	1.16667	0	0	0	0	1.08	0	0	0	0	0	0	1.2	0	0	1.33333	1.09091	0	1	0	0	0	0	0	0	0	0	0	1.14286	0	0	0	0	0	0	1.09091	0	0	0	0	1.25	0	0	0
Bacteria	Bacteroidota	Bacteroidia	Flavobacteriales	Flavobacteriaceae	Myroides	1	0	0	0	0	0	0	0	0	0	0	0	2	0	0	0	1.09091	0	1	0	0	0	0	0	0	1	0	0	1.5	0	0	1	2.18182	1.68	0	0	0	0	0	0	0	0	0	0
Bacteria	Proteobacteria	Gammaproteobacteria	Burkholderiales	Neisseriaceae	Neisseria	1	0	0	0	0	1	0	0	0	1.04348	1.17647	1.07692	0	0	1.21739	1.11111	1	0	1	0	0	0	1.14286	0	1.05882	0	0	0	1.14286	0	0	0	1.33333	1.30435	1.05882	1	0	0	0	0	0	0	0	0
Bacteria	Bacteroidota	Bacteroidia	Flavobacteriales	Flavobacteriaceae	Myroides	1	0	0	0	0	0	0	0	0	0	0	0	2	0	0	0	1.09091	0	1	0	0	0	0	0	0	1	0	0	1.5	0	0	1	2.18182	1.68	0	0	0	0	0	0	0	0	0	0
Bacteria	Bacteroidota	Bacteroidia	Chitinophagales	Chitinophagaceae	Filobacterium	1.07692	0	0	0	0	1.05882	0	0	0	0	0	0	0	0	0	1.33333	1.09091	0	1	0	0	0	0	0	0	0	0	0	1.33333	0	0	1	1.41176	0	0	0	0	0	0	0	1	0	0	0
Bacteria	Bacteroidota	Bacteroidia	Flavobacteriales	Flavobacteriaceae	Myroides	1	0	0	0	0	0	0	0	0	0	0	0	2	0	0	0	1.09091	0	1	0	0	0	0	0	0	1	0	0	1.5	0	0	1	2.18182	1.68	0	0	0	0	0	0	0	0	0	0
Bacteria	Bacteroidota	Bacteroidia	Flavobacteriales	Flavobacteriaceae	Myroides	1	0	0	0	0	0	0	0	0	0	0	0	2	0	0	0	1.09091	0	1	0	0	0	0	0	0	1	0	0	1.5	0	0	1	2.18182	1.68	0	0	0	0	0	0	0	0	0	0
Bacteria	Proteobacteria	Gammaproteobacteria	Xanthomonadales	Xanthomonadaceae	Stenotrophomonas	1.16667	0	0	0	0	1.08	0	0	0	0	0	1.16667	0	0	1.35484	1.15385	1	0	1	0	0	0	1.26316	0	1.125	0	0	0	1	0	0	1.33333	1.84615	1.57895	1.33333	0	0	0	0	0	0	0	0	0
Bacteria	Bacteroidota	Bacteroidia	Bacteroidales	Prevotellaceae	Prevotella_9	1	0	0	0	0	1.05882	0	0	0	0	0	0	1.14286	0	0	1.11111	1.33333	0	1.14286	1	0	0	0	0	0	0	0	0	1	0	0	0	1.6	0	0	1.01408	0	0	0	0	1.11111	0	0	0
Bacteria	Actinobacteriota	Actinobacteria	Micrococcales	Microbacteriaceae	NA	0	0	0	0	0	0	0	0	0	0	1.17647	1	0	0	0	1.15385	1	0	1	0	0	0	1	0	1	0	0	0	1	0	0	0	0	0	0	0	0	0	0	0	0	0	0	0
Bacteria	Bacteroidota	Bacteroidia	Flavobacteriales	Weeksellaceae	Elizabethkingia	1.16667	0	0	0	0	1.08	0	0	0	0	0	0	1.2	0	0	1.33333	1.09091	0	1	0	0	0	0	0	0	0	0	0	1.14286	0	0	0	0	0	0	1.09091	0	0	0	0	1.25	0	0	0
Bacteria	Bacteroidota	Bacteroidia	Flavobacteriales	Weeksellaceae	Elizabethkingia	1.16667	0	0	0	0	1.08	0	0	0	0	0	0	1.2	0	0	1.33333	1.09091	0	1	0	0	0	0	0	0	0	0	0	1.14286	0	0	0	0	0	0	1.09091	0	0	0	0	1.25	0	0	0
Bacteria	Bacteroidota	Bacteroidia	Flavobacteriales	Flavobacteriaceae	Myroides	1	0	0	0	0	0	0	0	0	0	0	0	2	0	0	0	1.09091	0	1	0	0	0	0	0	0	1	0	0	1.5	0	0	1	2.18182	1.68	0	0	0	0	0	0	0	0	0	0
Bacteria	Bacteroidota	Bacteroidia	Flavobacteriales	Weeksellaceae	Elizabethkingia	1.16667	0	0	0	0	1.08	0	0	0	0	0	0	1.2	0	0	1.33333	1.09091	0	1	0	0	0	0	0	0	0	0	0	1.14286	0	0	0	0	0	0	1.09091	0	0	0	0	1.25	0	0	0
Bacteria	Proteobacteria	Gammaproteobacteria	Enterobacterales	Aeromonadaceae	Aeromonas	1.07692	0	0	0	0	1.125	0	0	0	1.17073	1.17647	1.12	1.14286	1	1.44828	1.26582	1.5	0	1	0	0	0	1.18519	0	1.24138	0	1.12195	0	1	0	0	2.11765	2.18182	1.5	1.51181	1.24138	0	0	0	0	0	0	0	0
Bacteria	Proteobacteria	Gammaproteobacteria	Burkholderiales	Neisseriaceae	Neisseria	1	0	0	0	0	1	0	0	0	1.04348	1.17647	1.07692	0	0	1.21739	1.11111	1	0	1	0	0	0	1.14286	0	1.05882	0	0	0	1.14286	0	0	0	1.33333	1.30435	1.05882	1	0	0	0	0	0	0	0	0
Bacteria	Proteobacteria	Gammaproteobacteria	Xanthomonadales	Xanthomonadaceae	Stenotrophomonas	1.16667	0	0	0	0	1.08	0	0	0	0	0	1.16667	0	0	1.35484	1.15385	1	0	1	0	0	0	1.26316	0	1.125	0	0	0	1	0	0	1.33333	1.84615	1.57895	1.33333	0	0	0	0	0	0	0	0	0
Bacteria	Actinobacteriota	Actinobacteria	Micrococcales	Microbacteriaceae	NA	0	0	0	0	0	1.125	0	0	0	1.04348	1.17647	1.07692	1	0	0	1.22449	1.5	0	1	0	0	0	1.14286	0	1.09091	0	0	0	1	0	0	0	0	0	0	0	0	0	0	0	0	0	0	0
Bacteria	Bacteroidota	Bacteroidia	Flavobacteriales	Flavobacteriaceae	Myroides	1	0	0	0	0	0	0	0	0	0	0	0	2	0	0	0	1.09091	0	1	0	0	0	0	0	0	1	0	0	1.5	0	0	1	2.18182	1.68	0	0	0	0	0	0	0	0	0	0
Bacteria	Actinobacteriota	Actinobacteria	Micrococcales	Microbacteriaceae	NA	0	0	0	0	0	1.125	0	0	0	1.04348	1.17647	1.07692	1	0	0	1.22449	1.5	0	1	0	0	0	1.14286	0	1.09091	0	0	0	1	0	0	0	0	0	0	0	0	0	0	0	0	0	0	0
Bacteria	Proteobacteria	Gammaproteobacteria	Xanthomonadales	Xanthomonadaceae	Stenotrophomonas	1.16667	0	0	0	0	1.08	0	0	0	0	0	1.16667	0	0	1.35484	1.15385	1	0	1	0	0	0	1.26316	0	1.125	0	0	0	1	0	0	1.33333	1.84615	1.57895	1.33333	0	0	0	0	0	0	0	0	0
Bacteria	Bacteroidota	Bacteroidia	Flavobacteriales	Flavobacteriaceae	Myroides	1	0	0	0	0	0	0	0	0	0	0	0	2	0	0	0	1.09091	0	1	0	0	0	0	0	0	1	0	0	1.5	0	0	1	2.18182	1.68	0	0	0	0	0	0	0	0	0	0
Bacteria	Bacteroidota	Bacteroidia	Flavobacteriales	Flavobacteriaceae	Myroides	1	0	0	0	0	0	0	0	0	0	0	0	2	0	0	0	1.09091	0	1	0	0	0	0	0	0	1	0	0	1.5	0	0	1	2.18182	1.68	0	0	0	0	0	0	0	0	0	0
Bacteria	Actinobacteriota	Actinobacteria	Micrococcales	Microbacteriaceae	NA	0	0	0	0	0	0	0	0	0	0	1.17647	1	0	0	0	1.15385	1	0	1	0	0	0	1	0	1	0	0	0	1	0	0	0	0	0	0	0	0	0	0	0	0	0	0	0
Bacteria	Bacteroidota	Bacteroidia	Flavobacteriales	Flavobacteriaceae	Myroides	1	0	0	0	0	0	0	0	0	0	0	0	2	0	0	0	1.09091	0	1	0	0	0	0	0	0	1	0	0	1.5	0	0	1	2.18182	1.68	0	0	0	0	0	0	0	0	0	0
Bacteria	Actinobacteriota	Actinobacteria	Micrococcales	Microbacteriaceae	NA	0	0	0	0	0	1.125	0	0	0	1.04348	1.17647	1.07692	1	0	0	1.22449	1.5	0	1	0	0	0	1.14286	0	1.09091	0	0	0	1	0	0	0	0	0	0	0	0	0	0	0	0	0	0	0
Bacteria	Proteobacteria	Alphaproteobacteria	Rhizobiales	Rhizobiaceae	Ochrobactrum	1.07692	0	0	0	0	1.05882	0	0	0	1.02128	1.05263	1	0	0	0	1.93548	1.2	0	1	1.02857	0	0	1	0	1.08	0	0	0	1	0	0	0	2.4	1.15385	0	0	0	0	0	0	0	0	0	0
Bacteria	Bacteroidota	Bacteroidia	Flavobacteriales	Flavobacteriaceae	Myroides	1	0	0	0	0	0	0	0	0	0	0	0	2	0	0	0	1.09091	0	1	0	0	0	0	0	0	1	0	0	1.5	0	0	1	2.18182	1.68	0	0	0	0	0	0	0	0	0	0
Bacteria	Proteobacteria	Gammaproteobacteria	Enterobacterales	Aeromonadaceae	Aeromonas	1.07692	0	0	0	0	1.125	0	0	0	1.17073	1.17647	1.12	1.14286	1	1.44828	1.26582	1.5	0	1	0	0	0	1.18519	0	1.24138	0	1.12195	0	1	0	0	2.11765	2.18182	1.5	1.51181	1.24138	0	0	0	0	0	0	0	0
Bacteria	Bacteroidota	Bacteroidia	Flavobacteriales	Flavobacteriaceae	Myroides	1	0	0	0	0	0	0	0	0	0	0	0	2	0	0	0	1.09091	0	1	0	0	0	0	0	0	1	0	0	1.5	0	0	1	2.18182	1.68	0	0	0	0	0	0	0	0	0	0
Bacteria	Actinobacteriota	Actinobacteria	Micrococcales	Microbacteriaceae	NA	0	0	0	0	0	0	0	0	0	0	1.17647	1	0	0	0	1.15385	1	0	1	0	0	0	1	0	1	0	0	0	1	0	0	0	0	0	0	0	0	0	0	0	0	0	0	0
Bacteria	Actinobacteriota	Actinobacteria	Micrococcales	Microbacteriaceae	NA	0	0	0	0	0	1.125	0	0	0	1.04348	1.17647	1.07692	1	0	0	1.22449	1.5	0	1	0	0	0	1.14286	0	1.09091	0	0	0	1	0	0	0	0	0	0	0	0	0	0	0	0	0	0	0
Bacteria	Bacteroidota	Bacteroidia	Bacteroidales	Prevotellaceae	Prevotella_7	1	0	0	0	0	0	0	0	0	0	0	0	1.14286	0	0	1.11111	1.33333	0	1.14286	1	0	0	0	0	0	0	0	0	1	0	0	0	0	0	0	0	0	0	0	0	1.11111	0	0	0
Bacteria	Bacteroidota	Bacteroidia	Flavobacteriales	Flavobacteriaceae	Myroides	1	0	0	0	0	0	0	0	0	0	0	0	2	0	0	0	1.09091	0	1	0	0	0	0	0	0	1	0	0	1.5	0	0	1	2.18182	1.68	0	0	0	0	0	0	0	0	0	0
Bacteria	Bacteroidota	Bacteroidia	Flavobacteriales	Flavobacteriaceae	Myroides	1	0	0	0	0	0	0	0	0	0	0	0	2	0	0	0	1.09091	0	1	0	0	0	0	0	0	1	0	0	1.5	0	0	1	2.18182	1.68	0	0	0	0	0	0	0	0	0	0
Bacteria	Actinobacteriota	Actinobacteria	Micrococcales	Microbacteriaceae	NA	0	0	0	0	0	1.125	0	0	0	1.04348	1.17647	1.07692	1	0	0	1.22449	1.5	0	1	0	0	0	1.14286	0	1.09091	0	0	0	1	0	0	0	0	0	0	0	0	0	0	0	0	0	0	0
Bacteria	Proteobacteria	Alphaproteobacteria	Rhizobiales	Rhizobiaceae	Ochrobactrum	1.10526	0	0	0	0	1.125	0	0	0	1.02128	1.05263	1.07692	0	0	0	1.97368	1.71429	0	1	1.02857	0	1.07143	1.06667	0	1.09756	0	0	0	1	0	0	1.38462	2.4	1.15385	0	1	0	0	0	0	0	0	0	0
Bacteria	Bacteroidota	Bacteroidia	Flavobacteriales	Flavobacteriaceae	Myroides	1	0	0	0	0	0	0	0	0	0	0	0	2	0	0	0	1.09091	0	1	0	0	0	0	0	0	1	0	0	1.5	0	0	1	2.18182	1.68	0	0	0	0	0	0	0	0	0	0
Bacteria	Bacteroidota	Bacteroidia	Bacteroidales	Prevotellaceae	Prevotella_9	1	0	0	0	0	1.05882	0	0	0	0	0	0	1.14286	0	0	1.11111	1.33333	0	1.14286	1	0	0	0	0	0	0	0	0	1	0	0	0	1.6	0	0	1.01408	0	0	0	0	1.11111	0	0	0
Bacteria	Proteobacteria	Gammaproteobacteria	Xanthomonadales	Xanthomonadaceae	Stenotrophomonas	1.16667	0	0	0	0	1.08	0	0	0	0	0	1.16667	0	0	1.35484	1.15385	1	0	1	0	0	0	1.26316	0	1.125	0	0	0	1	0	0	1.33333	1.84615	1.57895	1.33333	0	0	0	0	0	0	0	0	0
Bacteria	Proteobacteria	Gammaproteobacteria	Xanthomonadales	Xanthomonadaceae	Stenotrophomonas	1.16667	0	0	0	1.05405	1.08	0	0	0	0	0	1.16667	0	0	1.36585	1.15385	1	0	1	0	0	0	1.26316	0	1.05882	0	0	0	1	0	0	1.33333	1.88235	2.14286	1.33333	0	0	0	0	0	0	0	0	0
Bacteria	Bacteroidota	Bacteroidia	Flavobacteriales	Flavobacteriaceae	Myroides	1	0	0	0	0	0	0	0	0	0	0	0	2	0	0	0	1.09091	0	1	0	0	0	0	0	0	1	0	0	1.5	0	0	1	2.18182	1.68	0	0	0	0	0	0	0	0	0	0
Bacteria	Bacteroidota	Bacteroidia	Flavobacteriales	Flavobacteriaceae	Myroides	1	0	0	0	0	0	0	0	0	0	0	0	2	0	0	0	1.09091	0	1	0	0	0	0	0	0	1	0	0	1.5	0	0	1	2.18182	1.68	0	0	0	0	0	0	0	0	0	0
Bacteria	Actinobacteriota	Actinobacteria	Micrococcales	Microbacteriaceae	NA	0	0	0	0	0	1.125	0	0	0	1.04348	1.17647	1.07692	1	0	0	1.22449	1.5	0	1	0	0	0	1.14286	0	1.09091	0	0	0	1	0	0	0	0	0	0	0	0	0	0	0	0	0	0	0
Bacteria	Bacteroidota	Bacteroidia	Bacteroidales	Prevotellaceae	Prevotella_7	0	0	0	0	0	1.05882	0	0	0	0	0	0	1.33333	0	0	1.11111	1.33333	0	0	0	0	0	0	0	0	0	0	0	1	0	0	0	1	0	0	1.01408	0	0	0	0	0	0	0	0
Bacteria	Bacteroidota	Bacteroidia	Flavobacteriales	Flavobacteriaceae	Myroides	1	0	0	0	0	0	0	0	0	0	0	0	2	0	0	0	1.09091	0	1	0	0	0	0	0	0	1	0	0	1.5	0	0	1	2.18182	1.68	0	0	0	0	0	0	0	0	0	0
Bacteria	Bacteroidota	Bacteroidia	Flavobacteriales	Flavobacteriaceae	Myroides	1	0	0	0	0	0	0	0	0	0	0	0	2	0	0	0	1.09091	0	1	0	0	0	0	0	0	1	0	0	1.5	0	0	1	2.18182	1.68	0	0	0	0	0	0	0	0	0	0
Bacteria	Proteobacteria	Alphaproteobacteria	Rhizobiales	Rhizobiaceae	Ochrobactrum	1.07692	0	0	0	0	1.05882	0	0	0	1.02128	1.05263	1	0	0	0	1.93548	1.2	0	1	1.02857	0	0	1	0	1.08	0	0	0	1	0	0	0	2.4	1.15385	0	0	0	0	0	0	0	0	0	0
Bacteria	Bacteroidota	Bacteroidia	Flavobacteriales	Flavobacteriaceae	Myroides	0	0	0	0	0	0	0	0	0	0	0	0	2.18182	0	0	0	1.09091	0	1	0	0	0	0	0	0	1	0	0	1.33333	0	0	1.09091	2.52632	1.76471	0	0	0	0	0	0	0	0	0	0
Bacteria	Bacteroidota	Bacteroidia	Bacteroidales	Prevotellaceae	Prevotella_9	1	0	0	0	0	1.05882	0	0	0	0	0	0	1.14286	0	0	1.11111	1.33333	0	1.14286	1	0	0	0	0	0	0	0	0	1	0	0	0	1.6	0	0	1.01408	0	0	0	0	1.11111	0	0	0
Bacteria	Bacteroidota	Bacteroidia	Flavobacteriales	Flavobacteriaceae	Myroides	1	0	0	0	0	0	0	0	0	0	0	0	2	0	0	0	1.09091	0	1	0	0	0	0	0	0	1	0	0	1.5	0	0	1	2.18182	1.68	0	0	0	0	0	0	0	0	0	0
Bacteria	Proteobacteria	Gammaproteobacteria	Enterobacterales	Aeromonadaceae	Aeromonas	1.07692	0	0	0	0	1.125	0	0	0	1.17073	1.17647	1.12	1.14286	1	1.47368	1.26582	1.5	0	1	0	0	0	1.18519	0	1.24138	0	1.12195	0	1.14286	0	0	2.11765	2.28571	1.5	1.5	1.24138	0	0	0	0	0	0	0	0
Bacteria	Bacteroidota	Bacteroidia	Flavobacteriales	Flavobacteriaceae	Myroides	1	0	0	0	0	0	0	0	0	0	0	0	2	0	0	0	1.09091	0	1	0	0	0	0	0	0	1	0	0	1.5	0	0	1	2.18182	1.68	0	0	0	0	0	0	0	0	0	0
Bacteria	Actinobacteriota	Actinobacteria	Micrococcales	Microbacteriaceae	NA	0	0	0	0	0	1.125	0	0	0	1.04348	1.17647	1.07692	1	0	0	1.22449	1.5	0	1	0	0	0	1.14286	0	1.09091	0	0	0	1	0	0	0	0	0	0	0	0	0	0	0	0	0	0	0
Bacteria	Proteobacteria	Gammaproteobacteria	Enterobacterales	Aeromonadaceae	Aeromonas	1.07692	0	0	0	0	1.125	0	0	0	1.17073	1.17647	1.12	1.14286	1	1.44828	1.26582	1.5	0	1	0	0	0	1.18519	0	1.24138	0	1.12195	0	1	0	0	2.11765	2.18182	1.5	1.51181	1.24138	0	0	0	0	0	0	0	0
Bacteria	Bacteroidota	Bacteroidia	Flavobacteriales	Weeksellaceae	Elizabethkingia	1.16667	0	0	0	0	1.08	0	0	0	0	0	0	1.2	0	0	1.33333	1.09091	0	1	0	0	0	0	0	0	0	0	0	1.14286	0	0	0	0	0	0	1.09091	0	0	0	0	1.25	0	0	0
Bacteria	Actinobacteriota	Actinobacteria	Micrococcales	Microbacteriaceae	NA	0	0	0	0	0	1.125	0	0	0	1.04348	1.17647	1.07692	1	0	0	1.22449	1.5	0	1	0	0	0	1.14286	0	1.09091	0	0	0	1	0	0	0	0	0	0	0	0	0	0	0	0	0	0	0
Bacteria	Proteobacteria	Alphaproteobacteria	Rhizobiales	Rhizobiaceae	Ochrobactrum	1	0	0	0	0	1.2	0	0	0	1.17073	1.17647	1.07692	1.14286	0	0	1.875	1.71429	0	1	1.02857	0	0	1.06667	0	1.10526	0	0	0	0	0	0	1.41176	2.5	1.35135	0	1	0	0	0	0	0	0	0	0
Bacteria	Bacteroidota	Bacteroidia	Flavobacteriales	Flavobacteriaceae	Myroides	1	0	0	0	0	0	0	0	0	0	0	0	2	0	0	0	1.09091	0	1	0	0	0	0	0	0	1	0	0	1.5	0	0	1	2.18182	1.68	0	0	0	0	0	0	0	0	0	0
Bacteria	Bacteroidota	Bacteroidia	Flavobacteriales	Flavobacteriaceae	Myroides	1	0	0	0	0	0	0	0	0	0	0	0	2	0	0	0	1.09091	0	1	0	0	0	0	0	0	1	0	0	1.5	0	0	1	2.18182	1.68	0	0	0	0	0	0	0	0	0	0
Bacteria	Proteobacteria	Gammaproteobacteria	Burkholderiales	Comamonadaceae	Pelomonas	1.07692	0	0	0	1.04	1.05882	0	0	0	0	1.19403	1.07692	0	0	1.21739	1.53846	1	0	1	1.125	0	0	1.14286	0	1.22727	0	0	0	1.2	0	0	1.6	1.23077	1.30435	0	0	0	0	0	0	0	1	0	0
Bacteria	Bacteroidota	Bacteroidia	Flavobacteriales	Flavobacteriaceae	Myroides	1	0	0	0	0	0	0	0	0	0	0	0	2	0	0	0	1.09091	0	1	0	0	0	0	0	0	1	0	0	1.5	0	0	1	2.18182	1.68	0	0	0	0	0	0	0	0	0	0
Bacteria	Bacteroidota	Bacteroidia	Flavobacteriales	Weeksellaceae	Elizabethkingia	1.16667	0	0	0	0	1.08	0	0	0	0	0	0	1.2	0	0	1.33333	1.09091	0	1	0	0	0	0	0	0	0	0	0	1.14286	0	0	0	0	0	0	1.09091	0	0	0	0	1.25	0	0	0
Bacteria	Bacteroidota	Bacteroidia	Bacteroidales	Prevotellaceae	Prevotella_9	1	0	0	0	0	1.05882	0	0	0	0	0	0	1.14286	0	0	1.11111	1.33333	0	1.14286	1	0	0	0	0	0	0	0	0	1	0	0	0	1.6	0	0	1.01408	0	0	0	0	1.11111	0	0	0
Bacteria	Bacteroidota	Bacteroidia	Bacteroidales	Prevotellaceae	Prevotella_9	1	0	0	0	0	1.05882	0	0	0	0	0	0	1.14286	0	0	1.11111	1.33333	0	1.14286	1	0	0	0	0	0	0	0	0	1	0	0	0	1.6	0	0	1.01408	0	0	0	0	1.11111	0	0	0
Bacteria	Bacteroidota	Bacteroidia	Bacteroidales	Prevotellaceae	Prevotella_7	0	0	0	0	0	1.05882	0	0	0	0	0	0	1.33333	0	0	1.11111	1.33333	0	0	0	0	0	0	0	0	0	0	0	1	0	0	0	1	0	0	1.01408	0	0	0	0	0	0	0	0
Bacteria	Bacteroidota	Bacteroidia	Flavobacteriales	Flavobacteriaceae	Myroides	1	0	0	0	0	0	0	0	0	0	0	0	2	0	0	0	1.09091	0	1	0	0	0	0	0	0	1	0	0	1.5	0	0	1	2.18182	1.68	0	0	0	0	0	0	0	0	0	0
Bacteria	Proteobacteria	Gammaproteobacteria	Xanthomonadales	Xanthomonadaceae	Stenotrophomonas	1.16667	0	0	0	0	1.08	0	0	0	0	0	1.16667	0	0	1.35484	1.15385	1	0	1	0	0	0	1.26316	0	1.125	0	0	0	1	0	0	1.33333	1.84615	1.57895	1.33333	0	0	0	0	0	0	0	0	0
Bacteria	Actinobacteriota	Actinobacteria	Micrococcales	Microbacteriaceae	NA	0	0	0	0	0	1.125	0	0	0	1.04348	1.17647	1.07692	1	0	0	1.22449	1.5	0	1	0	0	0	1.14286	0	1.09091	0	0	0	1	0	0	0	0	0	0	0	0	0	0	0	0	0	0	0
Bacteria	Actinobacteriota	Actinobacteria	Micrococcales	Microbacteriaceae	NA	0	0	0	0	0	0	0	0	0	0	1.17647	1	0	0	0	1.15385	1	0	1	0	0	0	1	0	1	0	0	0	1	0	0	0	0	0	0	0	0	0	0	0	0	0	0	0
Bacteria	Bacteroidota	Bacteroidia	Flavobacteriales	Flavobacteriaceae	Myroides	1	0	0	0	0	0	0	0	0	0	0	0	2	0	0	0	1.09091	0	1	0	0	0	0	0	0	1	0	0	1.5	0	0	1	2.18182	1.68	0	0	0	0	0	0	0	0	0	0
Bacteria	Bacteroidota	Bacteroidia	Flavobacteriales	Weeksellaceae	Chryseobacterium	1.16667	0	0	0	0	1.08	0	0	0	0	0	0	1.41176	0	0	1.42857	1.09091	0	1	0	0	0	0	0	0	0	0	0	1.14286	0	0	1.09091	2.52632	1.76471	0	1.09091	0	0	0	0	0	0	0	0
Bacteria	Bacteroidota	Bacteroidia	Bacteroidales	Prevotellaceae	Prevotella_7	1	0	0	0	0	0	0	0	0	0	0	0	1.14286	0	0	1.11111	1.33333	0	1.14286	1	0	0	0	0	0	0	0	0	1	0	0	0	0	0	0	0	0	0	0	0	1.11111	0	0	0
Bacteria	Proteobacteria	Gammaproteobacteria	Enterobacterales	Enterobacteriaceae	Raoultella	1.10526	1.2	0	1.22835	1.36842	1.33333	1.11628	1.2	0	1.04348	1.05263	1.5	1	2	1.63424	1.29496	2.48276	1	1	1	0	0	1.54839	0	1.19469	0	1.1405	0	0	1	1.04348	2	2.6087	1.62162	1.63358	1.5	0	0	1.31707	1	1.25	0	0	1.11111
Bacteria	Bacteroidota	Bacteroidia	Flavobacteriales	Flavobacteriaceae	Myroides	1	0	0	0	0	0	0	0	0	0	0	0	2	0	0	0	1.09091	0	1	0	0	0	0	0	0	1	0	0	1.5	0	0	1	2.18182	1.68	0	0	0	0	0	0	0	0	0	0
Bacteria	Bacteroidota	Bacteroidia	Flavobacteriales	Flavobacteriaceae	Myroides	1	0	0	0	0	0	0	0	0	0	0	0	2	0	0	0	1.09091	0	1	0	0	0	0	0	0	1	0	0	1.5	0	0	1	2.18182	1.68	0	0	0	0	0	0	0	0	0	0
Bacteria	Proteobacteria	Gammaproteobacteria	Enterobacterales	Aeromonadaceae	Aeromonas	1.07692	0	0	0	0	1.125	0	0	0	1.17073	1.17647	1.12	1.14286	1	1.44828	1.26582	1.5	0	1	0	0	0	1.18519	0	1.24138	0	1.12195	0	1	0	0	2.11765	2.18182	1.5	1.51181	1.24138	0	0	0	0	0	0	0	0
Bacteria	Proteobacteria	Gammaproteobacteria	Pseudomonadales	Pseudomonadaceae	Pseudomonas	1.16667	0	0	0	0	1.2	0	0	0	1.07463	1.17647	1.5	1	1.11111	1.36585	1.46341	1.16129	1	1	1.02857	0	1.25	1.54839	0	1.28571	0	0	1.39535	1.23077	0	0	1.09091	1.88235	0	1.14286	1.24138	0	0	0	0	0	0	0	0
Bacteria	Firmicutes	Clostridia	Lachnospirales	Lachnospiraceae	Lachnospiraceae NK3A20 group	1	0	0	0	0	1.22727	0	0	0	1.03226	1.08108	1.16667	0	0	0	1.19048	1.24138	0	1	1	0	0	1.23077	0	1	0	0	0	1	0	0	0	0	0	0	0	0	0	1.125	0	1.25	0	0	0
Bacteria	Proteobacteria	Gammaproteobacteria	Pseudomonadales	Pseudomonadaceae	Pseudomonas	1.16667	0	0	0	0	1.2	0	0	0	1.07463	1.17647	1.5	1	1.11111	1.36585	1.46341	1.16129	1	1	1.02857	0	1.25	1.54839	0	1.28571	0	0	1.36364	1.23077	0	0	1.09091	1.88235	0	1.14286	1.24138	0	0	0	0	0	0	0	0
Bacteria	Proteobacteria	Gammaproteobacteria	Burkholderiales	Neisseriaceae	Neisseria	1	0	0	0	0	1	0	0	0	1.04348	1.17647	1.07692	0	0	1.21739	1.11111	1	0	1	0	0	0	1.14286	0	1.05882	0	0	0	1.14286	0	0	0	1.33333	1.30435	1.05882	1	0	0	0	0	0	0	0	0
Bacteria	Bacteroidota	Bacteroidia	Flavobacteriales	Weeksellaceae	Elizabethkingia	1.16667	0	0	0	0	1.08	0	0	0	0	0	0	1.2	0	0	1.33333	1.09091	0	1	0	0	0	0	0	0	0	0	0	1.14286	0	0	0	0	0	0	1.09091	0	0	0	0	1.25	0	0	0
Bacteria	Proteobacteria	Alphaproteobacteria	Rhizobiales	Rhizobiaceae	Ochrobactrum	1	0	0	0	0	1.2	0	0	0	1.17073	1.17647	1.07692	1.14286	0	0	1.875	1.71429	0	1	1.02857	0	0	1.06667	0	1.10526	0	0	0	0	0	0	1.41176	2.5	1.35135	0	1	0	0	0	0	0	0	0	0
Bacteria	Proteobacteria	Gammaproteobacteria	Burkholderiales	Neisseriaceae	Alysiella	1	0	0	0	0	0	0	0	0	1.04348	1.17647	1.07692	0	0	0	1.11111	1	0	1	0	0	0	1.14286	0	1.125	0	0	0	1	0	0	0	1.14286	0	1.05882	1	0	0	0	0	0	0	0	0
Bacteria	Bacteroidota	Bacteroidia	Flavobacteriales	Weeksellaceae	Elizabethkingia	1.16667	0	0	0	0	1.08	0	0	0	0	0	0	1.2	0	0	1.33333	1.09091	0	1	0	0	0	0	0	0	0	0	0	1.14286	0	0	0	0	0	0	1.09091	0	0	0	0	1.25	0	0	0
Bacteria	Proteobacteria	Gammaproteobacteria	Burkholderiales	Neisseriaceae	Alysiella	1	0	0	0	0	0	0	0	0	1.04348	1.17647	1.07692	0	0	0	1.11111	1	0	1	0	0	0	1.14286	0	1.125	0	0	0	1	0	0	0	1.14286	0	1.05882	1	0	0	0	0	0	0	0	0
Bacteria	Actinobacteriota	Actinobacteria	Micrococcales	Microbacteriaceae	NA	0	0	0	0	0	0	0	0	0	0	1.17647	1	0	0	0	1.15385	1	0	1	0	0	0	1	0	1	0	0	0	1	0	0	0	0	0	0	0	0	0	0	0	0	0	0	0
Bacteria	Firmicutes	Negativicutes	Acidaminococcales	Acidaminococcaceae	Succiniclasticum	0	0	0	0	0	0	0	0	0	1.04348	1.17647	1.10526	1	0	0	0	1	0	1	1.03846	0	0	1.17073	0	0	0	0	0	0	0	0	0	0	0	0	0	0	0	0	0	0	0	0	0
Bacteria	Proteobacteria	Alphaproteobacteria	Rhizobiales	Beijerinckiaceae	Methylobacterium-Methylorubrum	0	0	0	0	0	1.05882	0	0	0	1.04348	1.05263	1.27273	1.14286	0	1.3125	1.62162	1.09091	0	1	1.02857	0	0	1.33333	0	1.125	0	0	0	1	0	0	0	2.18182	1.30435	0	0	0	0	0	0	0	0	0	0
Bacteria	Bacteroidota	Bacteroidia	Flavobacteriales	Weeksellaceae	Elizabethkingia	1.16667	0	0	0	0	1.08	0	0	0	0	0	0	1.2	0	0	1.33333	1.09091	0	1	0	0	0	0	0	0	0	0	0	1.14286	0	0	0	0	0	0	1.09091	0	0	0	0	1.25	0	0	0
Bacteria	Proteobacteria	Gammaproteobacteria	Enterobacterales	Aeromonadaceae	Aeromonas	1.07692	0	0	0	0	1.125	0	0	0	1.17073	1.17647	1.12	1.14286	1	1.44828	1.26582	1.5	0	1	0	0	0	1.18519	0	1.24138	0	1.12195	0	1	0	0	2.11765	2.18182	1.5	1.51181	1.24138	0	0	0	0	0	0	0	0
Bacteria	Firmicutes	Clostridia	Clostridia UCG-014	NA	NA	0	0	0	0	0	1.05882	0	0	0	1.02128	1.05263	1.07692	1.14286	0	0	1.11111	0	0	1	1	0	0	1.14286	0	1	0	0	0	1	0	0	0	0	0	0	0	0	0	0	0	0	0	0	0
Bacteria	Firmicutes	Bacilli	Mycoplasmatales	Mycoplasmataceae	Mycoplasma	1	0	0	0	0	1	0	0	0	1.04348	1.17647	1	0	0	0	1.11111	1	0	1	0	0	0	1.06667	0	0	0	1.06977	0	1	0	0	0	1.14286	0	0	0	0	0	0	0	0	0	0	0
Bacteria	Proteobacteria	Alphaproteobacteria	Rhizobiales	Rhizobiaceae	Ochrobactrum	1.10526	0	0	0	0	1.125	0	0	0	1.02128	1.05263	1.07692	0	0	0	1.97368	1.71429	0	1	1.02857	0	1.07143	1.06667	0	1.09756	0	0	0	1	0	0	1.38462	2.4	1.15385	0	1	0	0	0	0	0	0	0	0
Bacteria	Proteobacteria	Gammaproteobacteria	Pseudomonadales	Pseudomonadaceae	Pseudomonas	1.4	0	0	0	0	0	0	0	1.14286	1.23077	1.33333	1.35484	0	1.11111	1.35484	1.33333	1	1	1	1.02857	0	1.25	1.41176	0	1.16129	0	0	0	1.14286	0	0	1.62162	1.84615	1.5	1.23077	1.39355	0	0	0	0	0	0	0	0
Bacteria	Cyanobacteria	Vampirivibrionia	Gastranaerophilales	NA	NA	0	0	0	0	0	1.05882	0	0	0	1.02857	1.07143	1	0	0	0	1.17647	1.09091	0	1	0	0	0	1.06667	0	0	0	1.02985	0	1	0	0	0	1.2	0	0	0	0	0	0	0	0	0	0	0
Bacteria	Firmicutes	Clostridia	Oscillospirales	[Eubacterium] coprostanoligenes group	NA	1	0	0	0	0	1.08	0	0	0	1.18033	1.2	1.07692	1	0	0	1.11111	1.09091	0	1	1	0	0	1.14286	0	1	0	0	0	1	0	0	0	0	0	0	0	0	0	0	0	0	0	0	0
Bacteria	Bacteroidota	Bacteroidia	Bacteroidales	Prevotellaceae	Prevotella_7	0	0	0	0	0	1.05882	0	0	0	0	0	0	1.33333	0	0	1.11111	1.33333	0	0	0	0	0	0	0	0	0	0	0	1	0	0	0	1	0	0	1.01408	0	0	0	0	0	0	0	0
Bacteria	Proteobacteria	Gammaproteobacteria	Burkholderiales	Comamonadaceae	Pelomonas	1.07692	0	0	0	1.04	1.05882	0	0	0	0	1.19403	1.07692	0	0	1.21739	1.53846	1	0	1	1.125	0	0	1.14286	0	1.22727	0	0	0	1.2	0	0	1.6	1.23077	1.30435	0	0	0	0	0	0	0	1	0	0
Bacteria	Firmicutes	Clostridia	Oscillospirales	Oscillospiraceae	UCG-005	1	0	0	0	0	1.05882	0	0	0	1.02128	1.05263	1.07692	1.14286	0	0	1.11111	0	0	1	1	0	0	1.14286	0	1	0	0	0	1	0	0	0	0	0	0	0	0	0	0	0	0	0	0	0
Bacteria	Bacteroidota	Bacteroidia	Flavobacteriales	Flavobacteriaceae	Myroides	1	0	0	0	0	0	0	0	0	0	0	0	2	0	0	0	1.09091	0	1	0	0	0	0	0	0	1	0	0	1.5	0	0	1	2.18182	1.68	0	0	0	0	0	0	0	0	0	0
Bacteria	Bacteroidota	Bacteroidia	Flavobacteriales	Flavobacteriaceae	Myroides	1	0	0	0	0	0	0	0	0	0	0	0	2	0	0	0	1.09091	0	1	0	0	0	0	0	0	1	0	0	1.5	0	0	1	2.18182	1.68	0	0	0	0	0	0	0	0	0	0
Bacteria	Proteobacteria	Gammaproteobacteria	Burkholderiales	Neisseriaceae	Neisseria	1	0	0	0	0	0	0	0	0	1.04348	1.17647	1.07692	0	0	0	1.11111	1	0	1	0	0	0	1.14286	0	1.125	0	0	0	1	0	0	0	1.14286	0	1.10769	1	0	0	0	0	0	0	0	0
Bacteria	Proteobacteria	Gammaproteobacteria	Pseudomonadales	Pseudomonadaceae	Pseudomonas	1.4	0	0	0	0	0	0	0	1.14286	1.23077	1.33333	1.35484	0	1.11111	1.35484	1.33333	1	1	1	1.02857	0	1.25	1.41176	0	1.16129	0	0	0	1.14286	0	0	1.62162	1.84615	1.5	1.23077	1.39355	0	0	0	0	0	0	0	0
Bacteria	Proteobacteria	Gammaproteobacteria	Pseudomonadales	Pseudomonadaceae	Pseudomonas	1.16667	0	0	0	0	1.2	0	0	0	1.07463	1.17647	1.5	1	1.11111	1.36585	1.46341	1.16129	1	1	1.02857	0	1.25	1.54839	0	1.28571	0	0	1.39535	1.23077	0	0	1.09091	1.88235	0	1.14286	1.24138	0	0	0	0	0	0	0	0
Bacteria	Proteobacteria	Gammaproteobacteria	Burkholderiales	Neisseriaceae	Alysiella	1	0	0	0	0	0	0	0	0	1.04348	1.17647	1.07692	0	0	0	1.11111	1	0	1	0	0	0	1.14286	0	1.125	0	0	0	1	0	0	0	1.14286	0	1.05882	1	0	0	0	0	0	0	0	0
Bacteria	Firmicutes	Bacilli	Erysipelotrichales	Erysipelatoclostridiaceae	Erysipelotrichaceae UCG-002	1	0	0	0	0	1.24138	0	0	0	1.02857	1.07143	1.07692	0	0	0	1.11111	1.09091	0	1	0	0	0	1.14286	0	1.08	0	1.22124	0	1.14286	0	0	0	0	0	0	0	0	0	0	0	0	0	0	0
Bacteria	Actinobacteriota	Actinobacteria	Micrococcales	Microbacteriaceae	NA	0	0	0	0	0	0	0	0	0	0	1.17647	1	0	0	0	1.15385	1	0	1	0	0	0	1	0	1	0	0	0	1	0	0	0	0	0	0	0	0	0	0	0	0	0	0	0
Bacteria	Bacteroidota	Bacteroidia	Bacteroidales	Prevotellaceae	Prevotella_7	0	0	0	0	0	1.05882	0	0	0	0	0	0	1.33333	0	0	1.11111	1.33333	0	0	0	0	0	0	0	0	0	0	0	1	0	0	0	1	0	0	1.01408	0	0	0	0	0	0	0	0
Bacteria	Bacteroidota	Bacteroidia	Flavobacteriales	Weeksellaceae	Chryseobacterium	1.16667	0	0	0	0	1.08	0	0	0	0	0	0	1.41176	0	0	1.42857	1.09091	0	1	0	0	0	0	0	0	0	0	0	1.14286	0	0	1.09091	2.52632	1.76471	0	1.09091	0	0	0	0	0	0	0	0
Bacteria	Proteobacteria	Gammaproteobacteria	Enterobacterales	Enterobacteriaceae	Raoultella	1.10526	1.2	0	1.22835	1.36842	1.33333	1.11628	1.2	0	1.04348	1.05263	1.5	1	2	1.63424	1.29496	2.48276	1	1	1	0	0	1.54839	0	1.19469	0	1.1405	0	0	1	1.04348	2	2.6087	1.62162	1.63358	1.5	0	0	1.31707	1	1.25	0	0	1.11111
Bacteria	Proteobacteria	Alphaproteobacteria	Rhizobiales	Xanthobacteraceae	Rhodopseudomonas	1	0	0	0	1.14706	1.08	0	0	0	1.09091	1.08108	1.3125	0	0	0	2.1875	1.4876	0	1	1.02857	0	1.40625	1.37143	0	1.26761	0	1.17949	0	2.18182	0	0	0	3.63636	1.15385	0	0	0	0	0	0	0	0	0	0
Bacteria	Bacteroidota	Bacteroidia	Flavobacteriales	Flavobacteriaceae	Myroides	1	0	0	0	0	0	0	0	0	0	0	0	2	0	0	0	1.09091	0	1	0	0	0	0	0	0	1	0	0	1.5	0	0	1	2.18182	1.68	0	0	0	0	0	0	0	0	0	0
Bacteria	Bacteroidota	Bacteroidia	Bacteroidales	Prevotellaceae	Prevotella_7	0	0	0	0	0	1.05882	0	0	0	0	0	0	1.33333	0	0	1.11111	1.33333	0	0	0	0	0	0	0	0	0	0	0	1	0	0	0	1	0	0	1.01408	0	0	0	0	0	0	0	0
Bacteria	Bacteroidota	Bacteroidia	Flavobacteriales	Flavobacteriaceae	Myroides	1	0	0	0	0	0	0	0	0	0	0	0	2	0	0	0	1.09091	0	1	0	0	0	0	0	0	1	0	0	1.5	0	0	1	2.18182	1.68	0	0	0	0	0	0	0	0	0	0
Bacteria	Proteobacteria	Gammaproteobacteria	Enterobacterales	Aeromonadaceae	Aeromonas	1.07692	0	0	0	0	1.125	0	0	0	1.17073	1.17647	1.12	1.14286	1	1.47368	1.26582	1.5	0	1	0	0	0	1.18519	0	1.24138	0	1.12653	0	1	0	0	2.11765	2.28571	1.5	1.51181	1.24138	0	0	0	0	0	0	0	0
Bacteria	Bacteroidota	Bacteroidia	Flavobacteriales	Flavobacteriaceae	Myroides	1	0	0	0	0	0	0	0	0	0	0	0	2	0	0	0	1.09091	0	1	0	0	0	0	0	0	1	0	0	1.5	0	0	1	2.18182	1.68	0	0	0	0	0	0	0	0	0	0
Bacteria	Proteobacteria	Gammaproteobacteria	Enterobacterales	Enterobacteriaceae	Raoultella	1.10526	1.2	0	1.22835	1.36842	1.33333	1.11628	1.2	0	1.04348	1.05263	1.5	1	2	1.63424	1.29496	2.48276	1	1	1	0	0	1.54839	0	1.19469	0	1.1405	0	0	1	1.04348	2	2.6087	1.62162	1.63358	1.5	0	0	1.31707	1	1.25	0	0	1.11111
Bacteria	Proteobacteria	Gammaproteobacteria	Enterobacterales	Enterobacteriaceae	Raoultella	1.10526	1.2	0	1.22835	1.36842	1.33333	1.11628	1.2	0	1.04348	1.05263	1.5	1	2	1.63424	1.29496	2.48276	1	1	1	0	0	1.54839	0	1.19469	0	1.1405	0	0	1	1.04348	2	2.6087	1.62162	1.63358	1.5	0	0	1.31707	1	1.25	0	0	1.11111
Bacteria	Proteobacteria	Gammaproteobacteria	Enterobacterales	Enterobacteriaceae	Raoultella	1.10526	1.2	0	1.22835	1.36842	1.33333	1.11628	1.2	0	1.04348	1.05263	1.5	1	2	1.63424	1.29496	2.48276	1	1	1	0	0	1.54839	0	1.19469	0	1.1405	0	0	1	1.04348	2	2.6087	1.62162	1.63358	1.5	0	0	1.31707	1	1.25	0	0	1.11111
Bacteria	Actinobacteriota	Actinobacteria	Propionibacteriales	Propionibacteriaceae	Cutibacterium	0	0	0	0	0	1.22727	0	0	0	1.02128	1.05263	1	0	0	0	0	0	0	1	0	0	0	1	0	1.125	0	1.21053	0	0	0	0	0	0	0	0	1	0	0	0	0	0	0	0	0
Bacteria	Bacteroidota	Bacteroidia	Flavobacteriales	Flavobacteriaceae	Myroides	1	0	0	0	0	0	0	0	0	0	0	0	2	0	0	0	1.09091	0	1	0	0	0	0	0	0	1	0	0	1.5	0	0	1	2.18182	1.68	0	0	0	0	0	0	0	0	0	0
Bacteria	Proteobacteria	Gammaproteobacteria	Enterobacterales	Enterobacteriaceae	Raoultella	1.10526	1.2	0	1.22835	1.36842	1.33333	1.11628	1.2	0	1.04348	1.05263	1.5	1	2	1.63424	1.29496	2.48276	1	1	1	0	0	1.54839	0	1.19469	0	1.1405	0	0	1	1.04348	2	2.6087	1.62162	1.63358	1.5	0	0	1.31707	1	1.25	0	0	1.11111
Bacteria	Proteobacteria	Alphaproteobacteria	Rickettsiales	Mitochondria	NA
Bacteria	Bacteroidota	Bacteroidia	Flavobacteriales	Flavobacteriaceae	Myroides	0	0	0	0	0	0	0	0	0	0	0	0	2.18182	0	0	0	1.09091	0	1	0	0	0	0	0	0	1	0	0	1.33333	0	0	1.09091	2.52632	1.76471	0	0	0	0	0	0	0	0	0	0
Bacteria	Firmicutes	Clostridia	Lachnospirales	Lachnospiraceae	Oribacterium	0	0	0	0	1.21875	1.22727	0	0	0	1.03226	1.08108	0	1	0	0	1.19048	1.2	0	1	1	0	0	0	0	1.05882	0	0	0	1	0	0	0	0	0	0	0	0	0	1.125	0	1.25	0	0	0
Bacteria	Bacteroidota	Bacteroidia	Flavobacteriales	Flavobacteriaceae	Myroides	1	0	0	0	0	0	0	0	0	0	0	0	2	0	0	0	1.09091	0	1	0	0	0	0	0	0	1	0	0	1.5	0	0	1	2.18182	1.68	0	0	0	0	0	0	0	0	0	0
Bacteria	Bacteroidota	Bacteroidia	Flavobacteriales	Flavobacteriaceae	Myroides	1	0	0	0	0	0	0	0	0	0	0	0	2	0	0	0	1.09091	0	1	0	0	0	0	0	0	1	0	0	1.5	0	0	1	2.18182	1.68	0	0	0	0	0	0	0	0	0	0
Bacteria	Firmicutes	Clostridia	Oscillospirales	Butyricicoccaceae	UCG-009	1	0	0	0	0	1.05882	0	0	0	1.02857	1.07143	1.07692	1	0	0	1.11111	1.09091	0	1	1	0	0	1.14286	0	1	0	0	0	1	0	0	0	0	0	0	0	0	0	0	0	0	0	0	0
Bacteria	Proteobacteria	Gammaproteobacteria	Enterobacterales	Enterobacteriaceae	Raoultella	1.10526	1.2	0	1.22835	1.36842	1.33333	1.11628	1.2	0	1.04348	1.05263	1.5	1	2	1.63424	1.29496	2.48276	1	1	1	0	0	1.54839	0	1.19469	0	1.1405	0	0	1	1.04348	2	2.6087	1.62162	1.63358	1.5	0	0	1.31707	1	1.25	0	0	1.11111
Bacteria	Bacteroidota	Bacteroidia	Flavobacteriales	Flavobacteriaceae	Myroides	1	0	0	0	0	0	0	0	0	0	0	0	2	0	0	0	1.09091	0	1	0	0	0	0	0	0	1	0	0	1.5	0	0	1	2.18182	1.68	0	0	0	0	0	0	0	0	0	0
Bacteria	Bacteroidota	Bacteroidia	Bacteroidales	Prevotellaceae	Prevotella_7	0	0	0	0	0	1.05882	0	0	0	0	0	0	1.33333	0	0	1.11111	1.33333	0	0	0	0	0	0	0	0	0	0	0	1	0	0	0	1	0	0	1.01408	0	0	0	0	0	0	0	0
Bacteria	Bacteroidota	Bacteroidia	Flavobacteriales	Flavobacteriaceae	Myroides	1	0	0	0	0	0	0	0	0	0	0	0	2	0	0	0	1.09091	0	1	0	0	0	0	0	0	1	0	0	1.5	0	0	1	2.18182	1.68	0	0	0	0	0	0	0	0	0	0
Bacteria	Proteobacteria	Alphaproteobacteria	Sphingomonadales	Sphingomonadaceae	Altererythrobacter	1.07692	0	0	0	0	1	0	0	0	1.02128	1.05263	1	0	0	0	1.30435	1	0	1	0	0	0	1.06667	0	1.05882	0	0	0	0	0	0	1.2766	1.41176	0	0	1	0	0	0	0	1	0	0	0
Bacteria	Actinobacteriota	Actinobacteria	Propionibacteriales	Propionibacteriaceae	Cutibacterium	0	0	0	0	0	1.22727	0	0	0	1.02128	1.05263	1	0	0	0	0	0	0	1	0	0	0	1	0	1.125	0	1.21053	0	0	0	0	0	0	0	0	1	0	0	0	0	0	0	0	0
Bacteria	Proteobacteria	Gammaproteobacteria	Pseudomonadales	Pseudomonadaceae	Pseudomonas	1.44828	1.3125	0	0	0	0	0	0	1.33333	1.30909	1.38728	1.5	0	1.11111	1.37255	1.30435	1.14286	1	1	1.02857	0	0	1.54839	0	1.18681	0	1.12653	1.11111	1.14286	0	0	2.36842	1.90476	1.5	1.23077	1.39355	0	0	0	0	0	0	0	0
Bacteria	Bacteroidota	Bacteroidia	Bacteroidales	Prevotellaceae	Prevotella_9	1	0	0	0	0	1.05882	0	0	0	0	0	0	1.14286	0	0	1.11111	1.33333	0	1.14286	1	0	0	0	0	0	0	0	0	1	0	0	0	1.6	0	0	1.01408	0	0	0	0	1.11111	0	0	0
Bacteria	Bacteroidota	Bacteroidia	Flavobacteriales	Flavobacteriaceae	Myroides	1	0	0	0	0	0	0	0	0	0	0	0	2	0	0	0	1.09091	0	1	0	0	0	0	0	0	1	0	0	1.5	0	0	1	2.18182	1.68	0	0	0	0	0	0	0	0	0	0
Bacteria	Firmicutes	Bacilli	Lactobacillales	Streptococcaceae	Streptococcus	1	0	0	0	0	1	0	0	0	1.02128	1.05263	1.07692	0	0	0	1.30435	0	0	1	0	0	0	1.14286	0	0	0	1.09524	0	1	0	0	0	0	0	1.03226	1.09091	0	0	0	0	0	0	0	0
Bacteria	Proteobacteria	Gammaproteobacteria	Enterobacterales	Aeromonadaceae	Aeromonas	1.07692	0	0	0	0	1.125	0	0	0	1.17073	1.17647	1.12	1.14286	1	1.44828	1.26582	1.5	0	1	0	0	0	1.18519	0	1.24138	0	1.12195	0	1	0	0	2.11765	2.18182	1.5	1.51181	1.24138	0	0	0	0	0	0	0	0
Bacteria	Proteobacteria	Gammaproteobacteria	Enterobacterales	Aeromonadaceae	Aeromonas	1.07692	0	0	0	0	1.125	0	0	0	1.17073	1.17647	1.12	1.14286	1	1.47368	1.26582	1.5	0	1	0	0	0	1.18519	0	1.24138	0	1.12653	0	1	0	0	2.11765	2.28571	1.5	1.51181	1.24138	0	0	0	0	0	0	0	0
Bacteria	Bacteroidota	Bacteroidia	Flavobacteriales	Flavobacteriaceae	Myroides	0	0	0	0	0	0	0	0	0	0	0	0	2.18182	0	0	0	1.09091	0	1	0	0	0	0	0	0	1	0	0	1.33333	0	0	1.09091	2.52632	1.76471	0	0	0	0	0	0	0	0	0	0
Bacteria	Proteobacteria	Alphaproteobacteria	Caulobacterales	Caulobacteraceae	Brevundimonas	1.16667	0	0	0	0	1	0	0	0	1.06667	1.19403	1	0	0	0	1.39535	1	1	1	1.02857	0	0	1.06667	0	1.2	0	0	0	0	0	1	0	1.48148	1.36364	0	0	0	0	0	0	0	0	0	0
Bacteria	Bacteroidota	Bacteroidia	Flavobacteriales	Flavobacteriaceae	Myroides	1	0	0	0	0	0	0	0	0	0	0	0	2	0	0	0	1.09091	0	1	0	0	0	0	0	0	1	0	0	1.5	0	0	1	2.18182	1.68	0	0	0	0	0	0	0	0	0	0
Bacteria	Bacteroidota	Bacteroidia	Bacteroidales	Prevotellaceae	Prevotella_7	0	0	0	0	0	1.05882	0	0	0	0	0	0	1.33333	0	0	1.11111	1.33333	0	0	0	0	0	0	0	0	0	0	0	1	0	0	0	1	0	0	1.01408	0	0	0	0	0	0	0	0
Bacteria	Bacteroidota	Bacteroidia	Flavobacteriales	Flavobacteriaceae	Myroides	1	0	0	0	0	0	0	0	0	0	0	0	2	0	0	0	1.09091	0	1	0	0	0	0	0	0	1	0	0	1.5	0	0	1	2.18182	1.68	0	0	0	0	0	0	0	0	0	0
Bacteria	Bacteroidota	Bacteroidia	Bacteroidales	Tannerellaceae	Parabacteroides	1	0	0	0	0	1.2	0	0	0	0	0	0	1.33333	0	0	1.11111	1.09091	0	1	1	0	0	0	0	0	0	1.15966	0	1.14286	0	0	0	1.33333	0	0	1.10769	0	0	0	0	1	0	0	0
Bacteria	Proteobacteria	Gammaproteobacteria	Pseudomonadales	Pseudomonadaceae	Pseudomonas	1.16667	0	0	0	0	1.2	0	0	0	1.07463	1.17647	1.5	1	1.11111	1.36585	1.46341	1.16129	1	1	1.02857	0	1.25	1.54839	0	1.28571	0	0	1.39535	1.23077	0	0	1.09091	1.88235	0	1.14286	1.24138	0	0	0	0	0	0	0	0
Bacteria	Bacteroidota	Bacteroidia	Flavobacteriales	Flavobacteriaceae	Myroides	1	0	0	0	0	0	0	0	0	0	0	0	2	0	0	0	1.09091	0	1	0	0	0	0	0	0	1	0	0	1.5	0	0	1	2.18182	1.68	0	0	0	0	0	0	0	0	0	0
Bacteria	Bacteroidota	Bacteroidia	Bacteroidales	Prevotellaceae	NA	1	0	0	0	0	1.05882	0	0	0	0	0	0	1.14286	0	0	0	1.33333	0	1.14286	1	0	0	0	0	0	0	0	0	1	0	0	0	1.14286	0	0	1.01408	0	0	0	0	0	0	0	0
Bacteria	Bacteroidota	Bacteroidia	Bacteroidales	Rikenellaceae	Rikenellaceae RC9 gut group	1	0	0	0	0	1	0	0	0	0	0	0	0	0	0	1.11111	1	0	1	0	0	0	0	0	0	0	0	0	1	0	0	0	1.14286	0	0	1	0	0	0	0	0	0	0	0
Bacteria	Bacteroidota	Bacteroidia	Cytophagales	Hymenobacteraceae	Hymenobacter	1	0	0	0	0	1.125	0	0	0	0	0	1	1.2	0	0	1.33333	1.24138	0	1.33333	0	0	0	1.09091	0	0	0	0	0	2.18182	0	0	0	1.2	0	0	1	0	0	0	0	0	0	0	0
Bacteria	Bacteroidota	Bacteroidia	Flavobacteriales	Flavobacteriaceae	Myroides	1	0	0	0	0	0	0	0	0	0	0	0	2	0	0	0	1.09091	0	1	0	0	0	0	0	0	1	0	0	1.5	0	0	1	2.18182	1.68	0	0	0	0	0	0	0	0	0	0
Bacteria	Bacteroidota	Bacteroidia	Flavobacteriales	Flavobacteriaceae	Myroides	1	0	0	0	0	0	0	0	0	0	0	0	2	0	0	0	1.09091	0	1	0	0	0	0	0	0	1	0	0	1.5	0	0	1	2.18182	1.68	0	0	0	0	0	0	0	0	0	0
Bacteria	Bacteroidota	Bacteroidia	Flavobacteriales	Weeksellaceae	Chryseobacterium	1.16667	0	0	0	0	1.08	0	0	0	0	0	0	1.41176	0	0	1.42857	1.09091	0	1	0	0	0	0	0	0	0	0	0	1.14286	0	0	1.09091	2.52632	1.76471	0	1.09091	0	0	0	0	0	0	0	0
Bacteria	Fusobacteriota	Fusobacteriia	Fusobacteriales	Fusobacteriaceae	Fusobacterium	0	0	0	0	1.08333	1	0	0	0	0	0	0	1	0	0	0	1.2	0	1	1.02857	0	0	0	0	0	0	0	0	1.14286	0	0	0	0	0	0	1.01408	0	0	0	0	0	0	0	1
Bacteria	Proteobacteria	Alphaproteobacteria	Rhizobiales	Xanthobacteraceae	Rhodopseudomonas	1	0	0	0	1.14706	1.08	0	0	0	1.09091	1.08108	1.3125	0	0	0	2.1875	1.4876	0	1	1.02857	0	1.40625	1.37143	0	1.26761	0	1.17949	0	2.18182	0	0	0	3.63636	1.15385	0	0	0	0	0	0	0	0	0	0
Bacteria	Bacteroidota	Bacteroidia	Flavobacteriales	Flavobacteriaceae	Myroides	1	0	0	0	0	0	0	0	0	0	0	0	2	0	0	0	1.09091	0	1	0	0	0	0	0	0	1	0	0	1.5	0	0	1	2.18182	1.68	0	0	0	0	0	0	0	0	0	0
Bacteria	Firmicutes	Bacilli	Erysipelotrichales	Erysipelotrichaceae	Solobacterium	0	0	0	0	0	1.125	0	0	0	0	0	0	1	0	0	0	0	0	1	0	0	0	0	0	0	0	0	0	1	0	0	0	0	0	0	0	0	0	0	0	0	0	0	0
Bacteria	Bacteroidota	Bacteroidia	Bacteroidales	Prevotellaceae	Prevotellaceae NK3B31 group	1	0	0	0	0	1.05882	0	0	0	0	0	0	1.14286	0	0	0	1.33333	0	1.14286	1	0	0	0	0	0	0	0	0	1	0	0	0	1.14286	0	0	1.01408	0	0	0	0	0	0	0	0
Bacteria	Actinobacteriota	Actinobacteria	Micrococcales	Microbacteriaceae	NA	0	0	0	0	0	0	0	0	0	0	1.17647	1	0	0	0	1.15385	1	0	1	0	0	0	1	0	1	0	0	0	1	0	0	0	0	0	0	0	0	0	0	0	0	0	0	0
Bacteria	Firmicutes	Clostridia	Lachnospirales	Lachnospiraceae	Lachnospiraceae NK3A20 group	1	0	0	0	0	1.22727	0	0	0	1.03226	1.08108	1.16667	0	0	0	1.19048	1.24138	0	1	1	0	0	1.23077	0	1	0	0	0	1	0	0	0	0	0	0	0	0	0	1.125	0	1.25	0	0	0
Bacteria	Bacteroidota	Bacteroidia	Flavobacteriales	Flavobacteriaceae	Myroides	1	0	0	0	0	0	0	0	0	0	0	0	2	0	0	0	1.09091	0	1	0	0	0	0	0	0	1	0	0	1.5	0	0	1	2.18182	1.68	0	0	0	0	0	0	0	0	0	0
Bacteria	Firmicutes	Clostridia	Oscillospirales	Ruminococcaceae	Ruminococcus	1.07692	0	0	0	0	1.08	0	0	0	1.02857	1.07143	1.07692	0	0	0	0	0	0	1	1.2	0	0	1.14286	0	1	0	0	0	1	0	0	0	0	0	0	0	0	0	0	0	0	0	0	0
Bacteria	Bacteroidota	Bacteroidia	Bacteroidales	Prevotellaceae	Prevotella_7	0	0	0	0	0	1.05882	0	0	0	0	0	0	1.33333	0	0	1.11111	1.33333	0	0	0	0	0	0	0	0	0	0	0	1	0	0	0	1	0	0	1.01408	0	0	0	0	0	0	0	0
Bacteria	Actinobacteriota	Actinobacteria	Propionibacteriales	Propionibacteriaceae	Cutibacterium	0	0	0	0	0	1.22727	0	0	0	1.02128	1.05263	1	0	0	0	0	0	0	1	0	0	0	1	0	1.125	0	1.21053	0	0	0	0	0	0	0	0	1	0	0	0	0	0	0	0	0
Bacteria	Proteobacteria	Alphaproteobacteria	Rhizobiales	Xanthobacteraceae	Rhodopseudomonas	1	0	0	0	1.14706	1.08	0	0	0	1.09091	1.08108	1.3125	0	0	0	2.1875	1.4876	0	1	1.02857	0	1.40625	1.37143	0	1.26761	0	1.17949	0	2.18182	0	0	0	3.63636	1.15385	0	0	0	0	0	0	0	0	0	0
Bacteria	Proteobacteria	Gammaproteobacteria	Burkholderiales	Alcaligenaceae	Pelistega	1	0	0	0	0	0	0	0	0	0	1.17647	1	0	0	1.13953	0	1	0	1	0	0	0	1.06667	0	1.05882	0	0	0	1	0	0	1.67442	1.27273	1.15385	0	1.10769	0	0	0	0	0	0	0	0
Bacteria	Bacteroidota	Bacteroidia	Bacteroidales	Muribaculaceae	NA	1	0	0	0	0	1.05882	0	0	0	0	0	0	1.14286	0	0	1.11111	1	0	1	0	0	0	0	0	0	0	0	0	1	0	0	0	1	0	0	0	0	0	1	0	1	0	0	0
Bacteria	Firmicutes	Bacilli	Erysipelotrichales	Erysipelatoclostridiaceae	Candidatus Stoquefichus	1	0	0	0	0	1.33333	0	0	0	1.03226	1.08108	1.07692	1	0	0	1.11111	0	0	1	0	0	0	1.14286	0	1.22727	0	0	0	0	0	0	0	0	0	0	0	0	0	0	0	0	0	0	0
Bacteria	Actinobacteriota	Actinobacteria	Propionibacteriales	Propionibacteriaceae	Cutibacterium	0	0	0	0	0	1.22727	0	0	0	1.02128	1.05263	1	0	0	0	0	0	0	1	0	0	0	1	0	1.125	0	1.21053	0	0	0	0	0	0	0	0	1	0	0	0	0	0	0	0	0
Bacteria	Bacteroidota	Bacteroidia	Bacteroidales	Prevotellaceae	Prevotella_9	1	0	0	0	0	1.05882	0	0	0	0	0	0	1.14286	0	0	1.11111	1.33333	0	1.14286	1	0	0	0	0	0	0	0	0	1	0	0	0	1.6	0	0	1.01408	0	0	0	0	1.11111	0	0	0
Bacteria	Bacteroidota	Bacteroidia	Bacteroidales	Prevotellaceae	Prevotella_7	1	0	0	0	0	1.05882	0	0	0	0	0	0	1.14286	0	0	1.11111	1.09091	0	1.14286	0	0	0	0	0	0	0	0	0	1	0	0	0	2	0	0	1.01408	0	0	0	0	0	0	0	0
Bacteria	Bacteroidota	Bacteroidia	Bacteroidales	Muribaculaceae	NA	1	0	0	0	0	1.05882	0	0	0	0	0	0	1.14286	0	0	1.11111	1	0	1	0	0	0	0	0	0	0	0	0	1	0	0	0	1	0	0	0	0	0	1	0	1	0	0	0
Bacteria	Cyanobacteria	Cyanobacteriia	Chloroplast	NA	NA	0	0	0	0	0	1.125	0	0	0	1.02128	1.05263	1.07692	1.14286	0	0	1.22449	1.2	0	1	0	0	1.13208	1.14286	0	0	0	0	0	1	0	0	0	1.14286	0	1.24675	0	0	0	0	0	0	0	0	0
Bacteria	Bacteroidota	Bacteroidia	Bacteroidales	Prevotellaceae	Prevotella_9	1	0	0	0	0	1.05882	0	0	0	0	0	0	1.14286	0	0	1.11111	1.33333	0	1.14286	1	0	0	0	0	0	0	0	0	1	0	0	0	1.6	0	0	1.01408	0	0	0	0	1.11111	0	0	0
Bacteria	Proteobacteria	Alphaproteobacteria	Rhizobiales	Rhizobiaceae	Ochrobactrum	1	0	0	0	0	1.2	0	0	0	1.17073	1.17647	1.07692	1.14286	0	0	1.875	1.71429	0	1	1.02857	0	0	1.06667	0	1.10526	0	0	0	0	0	0	1.41176	2.5	1.35135	0	1	0	0	0	0	0	0	0	0
Bacteria	Bacteroidota	Bacteroidia	Flavobacteriales	Weeksellaceae	Chryseobacterium	1.16667	0	0	0	0	1.08	0	0	0	0	0	0	1.41176	0	0	1.42857	1.09091	0	1	0	0	0	0	0	0	0	0	0	1.14286	0	0	1.09091	2.52632	1.76471	0	1.09091	0	0	0	0	0	0	0	0
Bacteria	Firmicutes	Bacilli	Erysipelotrichales	Erysipelatoclostridiaceae	Erysipelotrichaceae UCG-002	1	0	0	0	0	1.24138	0	0	0	1.02857	1.07143	1.07692	0	0	0	1.11111	1.09091	0	1	0	0	0	1.14286	0	1.08	0	1.22124	0	1.14286	0	0	0	0	0	0	0	0	0	0	0	0	0	0	0
Bacteria	Firmicutes	Clostridia	Oscillospirales	[Eubacterium] coprostanoligenes group	NA	1	0	0	0	0	1.08	0	0	0	1.18033	1.2	1.07692	1	0	0	1.11111	1.09091	0	1	1	0	0	1.14286	0	1	0	0	0	1	0	0	0	0	0	0	0	0	0	0	0	0	0	0	0
Bacteria	Proteobacteria	Gammaproteobacteria	Burkholderiales	Burkholderiaceae	Ralstonia	1.07692	1.33333	0	0	0	1.08	0	0	0	1.09091	1.19403	1.3125	0	0	1.23529	1.5	1	1.2	1	1.02857	0	0	1.37143	0	1.16129	0	0	0	1.14286	0	0	2.83465	1.5	2.14286	1.33333	1.01408	0	0	0	0	1.11111	0	0	0
Bacteria	Actinobacteriota	Actinobacteria	Actinomycetales	Actinomycetaceae	Trueperella	0	0	0	0	0	1.14894	0	0	0	0	0	1.07692	0	0	0	1.11111	0	0	1	0	0	0	1.06667	0	0	0	1.16949	0	1	0	0	0	0	0	0	0	0	0	0	0	0	0	0	0
Bacteria	Firmicutes	Clostridia	Clostridiales	Clostridiaceae	Clostridium sensu stricto 1	1.07692	0	0	0	1.56	1.56522	0	0	0	1.17073	1.17647	1.3125	1.33333	0	0	2	1.34579	0	1	1	0	0	1.37143	0	1.24138	0	1.07812	0	3.2	0	0	0	0	0	0	1.01408	0	0	1.71429	0	1.57895	0	0	0
Bacteria	Firmicutes	Clostridia	Peptostreptococcales-Tissierellales	Family XI	Anaerococcus	0	0	0	0	1.08333	1.05882	0	0	0	0	0	0	0	0	0	0	1	0	1	0	0	0	0	0	0	0	0	0	0	0	0	0	0	0	0	0	0	0	0	0	0	0	0	1
Bacteria	Proteobacteria	Gammaproteobacteria	Burkholderiales	Comamonadaceae	Tepidimonas	1.07692	0	0	0	1	1	0	0	0	0	1.17647	1	0	0	1.12	1.22449	1	0	1	1.02857	0	0	1.06667	0	1.05882	0	0	0	1	0	0	1.71429	1.23077	1.15385	0	1.09091	0	0	0	0	0	0	0	0
Bacteria	Firmicutes	Bacilli	Bacillales	Planococcaceae	Planococcus	1	0	0	0	0	1.2	0	0	0	0	0	1	0	0	0	1.11111	1.09091	0	1	1.02857	0	0	1.09091	0	0	0	0	0	0	0	0	1.24138	1.51351	0	0	1.01408	0	0	0	0	0	0	0	0
Bacteria	Bacteroidota	Bacteroidia	Bacteroidales	Prevotellaceae	NA	1	0	0	0	0	1.05882	0	0	0	0	0	0	1.33333	0	0	1.11111	1.33333	0	1.14286	0	0	0	0	0	0	0	0	0	1	0	0	0	1	0	0	1.01408	0	0	0	0	0	0	0	0
Bacteria	Proteobacteria	Gammaproteobacteria	Burkholderiales	Neisseriaceae	Alysiella	1	0	0	0	0	0	0	0	0	1.04348	1.17647	1.07692	0	0	0	1.11111	1	0	1	0	0	0	1.14286	0	1.125	0	0	0	1	0	0	0	1.14286	0	1.05882	1	0	0	0	0	0	0	0	0
Bacteria	Bacteroidota	Bacteroidia	Flavobacteriales	Flavobacteriaceae	Myroides	1	0	0	0	0	0	0	0	0	0	0	0	2	0	0	0	1.09091	0	1	0	0	0	0	0	0	1	0	0	1.5	0	0	1	2.18182	1.68	0	0	0	0	0	0	0	0	0	0
Bacteria	Bacteroidota	Bacteroidia	Flavobacteriales	Flavobacteriaceae	Myroides	1	0	0	0	0	0	0	0	0	0	0	0	2	0	0	0	1.09091	0	1	0	0	0	0	0	0	1	0	0	1.5	0	0	1	2.18182	1.68	0	0	0	0	0	0	0	0	0	0
Bacteria	Fusobacteriota	Fusobacteriia	Fusobacteriales	Leptotrichiaceae	Caviibacter	0	0	0	0	1.04	1.05882	0	0	0	0	0	0	0	0	0	0	1.16129	0	1	0	0	0	0	0	0	0	0	0	0	0	0	0	0	0	0	0	0	0	0	0	0	0	0	1
Bacteria	Fusobacteriota	Fusobacteriia	Fusobacteriales	Leptotrichiaceae	Caviibacter	0	0	0	0	1.04	1.05882	0	0	0	0	0	0	0	0	0	0	1.16129	0	1	0	0	0	0	0	0	0	0	0	0	0	0	0	0	0	0	0	0	0	0	0	0	0	0	1
Bacteria	Bacteroidota	Bacteroidia	Bacteroidales	Prevotellaceae	Prevotella_9	1	0	0	0	0	1.05882	0	0	0	0	0	0	1.14286	0	0	1.11111	1.33333	0	1.14286	1	0	0	0	0	0	0	0	0	1	0	0	0	1.6	0	0	1.01408	0	0	0	0	1.11111	0	0	0
Bacteria	Firmicutes	Clostridia	Peptostreptococcales-Tissierellales	Family XI	Peptoniphilus	0	0	0	0	0	0	0	0	0	0	0	0	0	0	0	0	1	0	1	0	0	0	0	0	0	0	0	0	0	0	0	0	0	0	0	1.10769	0	0	0	0	0	0	0	0
Bacteria	Proteobacteria	Alphaproteobacteria	Sphingomonadales	Sphingomonadaceae	Rhizorhapis	1.4	0	0	0	0	1	0	0	0	1.02128	1.05263	1	0	0	0	1.39535	1	0	1	0	0	0	1.06667	0	1.125	0	0	0	1.14286	0	0	1.24138	1.41176	0	0	1.22034	0	0	0	0	1	1	1	0
Bacteria	Firmicutes	Negativicutes	Acidaminococcales	Acidaminococcaceae	Acidaminococcus	0	0	0	0	0	0	0	0	0	0	0	1.16667	1.14286	0	0	1.36364	1	0	1	0	0	0	1.23077	0	1.05882	0	0	0	1	0	0	0	0	0	0	0	0	0	0	0	0	0	0	0
Bacteria	Bacteroidota	Bacteroidia	Bacteroidales	Prevotellaceae	Prevotella	1	0	0	0	0	0	0	0	0	0	0	0	1.14286	0	0	1.11111	1.33333	0	1.14286	1	0	0	0	0	0	0	0	0	1	0	0	0	0	0	0	0	0	0	0	0	1.11111	0	0	0
Bacteria	Bacteroidota	Bacteroidia	Flavobacteriales	Flavobacteriaceae	Myroides	0	0	0	0	0	0	0	0	0	0	0	0	2.18182	0	0	0	1.09091	0	1	0	0	0	0	0	0	1	0	0	1.33333	0	0	1.09091	2.52632	1.76471	0	0	0	0	0	0	0	0	0	0
Bacteria	Actinobacteriota	Actinobacteria	Micrococcales	Microbacteriaceae	Microbacterium	1	0	0	0	1.21875	1.22727	0	0	0	1.04348	1.17647	1	0	0	0	1.11111	1.24138	0	1	0	0	0	1	0	1.05882	0	0	0	1	0	0	0	0	0	0	1.01408	0	0	0	0	0	1	1	0
Bacteria	Chloroflexi	KD4-96	NA	NA	NA	0	0	0	0	0	1.05882	0	0	0	0	1	1	0	0	0	1.5	1.09091	0	1	0	0	0	1.06667	0	0	0	0	0	1	0	0	0	0	0	0	0	0	0	0	0	0	0	0	0
Bacteria	Bacteroidota	Bacteroidia	Chitinophagales	Chitinophagaceae	Arachidicoccus	1.07692	0	0	0	0	1.05882	0	0	0	0	0	0	0	0	0	1.11111	1.09091	0	1	0	0	0	0	0	0	0	0	0	1.33333	0	0	0	1.33333	0	0	1.01408	0	0	1	0	1	0	0	0
Bacteria	Firmicutes	Clostridia	Lachnospirales	Lachnospiraceae	Syntrophococcus	1	0	0	0	0	1.22727	0	0	0	1.03226	1.08108	1.16667	1	0	0	1.17647	1.24138	0	1	1	0	0	1.23077	0	1.05882	0	0	0	1	0	0	0	0	0	0	0	0	0	1.125	0	1.25	0	0	0
Bacteria	Bacteroidota	Bacteroidia	Bacteroidales	Prevotellaceae	Prevotella_7	1	0	0	0	0	0	0	0	0	0	0	0	1.14286	0	0	1.11111	1.33333	0	1.14286	1	0	0	0	0	0	0	0	0	1	0	0	0	0	0	0	0	0	0	0	0	1.11111	0	0	0
Bacteria	Actinobacteriota	Actinobacteria	Micrococcales	Micrococcaceae	Rothia	1.07692	0	0	0	1.08333	1.05882	0	0	0	1.04348	1.17647	1.07692	0	0	0	1.15385	1	0	1	0	0	0	1.06667	0	1.05882	0	0	0	1	0	1	0	0	0	0	1.10769	0	0	0	0	0	0	0	0
Bacteria	Proteobacteria	Gammaproteobacteria	Pseudomonadales	Pseudomonadaceae	Pseudomonas	1.16667	1.16667	0	0	0	0	0	0	1.14286	1.46939	1.57895	1.5	1.14286	1.11111	1.36585	1.30435	1.09091	1	1	1.02857	0	0	1.54839	0	1.17391	0	0	1.11111	1.14286	0	0	2.44898	1.88235	1.5	1.23077	1.24855	0	0	0	0	0	0	0	0
Bacteria	Proteobacteria	Gammaproteobacteria	Burkholderiales	Comamonadaceae	Delftia	1.2	1.55556	0	0	0	1.125	0	0	0	1.09091	1.21212	1.27273	1.2	0	1.36585	1.63043	1.125	1	1	1.02857	0	0	1.33333	0	1.09091	0	0	0	1	0	0	1.575	2.46154	1.66667	1.17073	1.10769	0	0	0	0	0	1	1	0
Bacteria	Proteobacteria	Gammaproteobacteria	Enterobacterales	Enterobacteriaceae	Raoultella	1.10526	1.2	0	1.22835	1.36842	1.33333	1.11628	1.2	0	1.04348	1.05263	1.5	1	2	1.63424	1.29496	2.48276	1	1	1	0	0	1.54839	0	1.19469	0	1.1405	0	0	1	1.04348	2	2.6087	1.62162	1.63358	1.5	0	0	1.31707	1	1.25	0	0	1.11111
Bacteria	Bacteroidota	Bacteroidia	Bacteroidales	Prevotellaceae	Prevotella_9	1	0	0	0	0	1.05882	0	0	0	0	0	0	1.14286	0	0	1.11111	1.33333	0	1.14286	1	0	0	0	0	0	0	0	0	1	0	0	0	1.6	0	0	1.01408	0	0	0	0	1.11111	0	0	0
Bacteria	Bacteroidota	Bacteroidia	Flavobacteriales	Flavobacteriaceae	Myroides	1	0	0	0	0	0	0	0	0	0	0	0	2	0	0	0	1.09091	0	1	0	0	0	0	0	0	1	0	0	1.5	0	0	1	2.18182	1.68	0	0	0	0	0	0	0	0	0	0
Bacteria	Firmicutes	Clostridia	Peptostreptococcales-Tissierellales	Family XI	Gallicola	0	0	0	0	0	1	0	0	0	0	0	0	1	0	0	0	1	0	1	0	0	0	0	0	0	0	0	0	0	0	0	0	0	0	0	1	0	0	0	0	0	0	0	0
Bacteria	Firmicutes	Negativicutes	Acidaminococcales	Acidaminococcaceae	Phascolarctobacterium	0	0	0	0	0	0	0	0	0	1.04348	1.17647	1.10526	1	0	0	0	1	0	1	1.03846	0	0	1.17073	0	0	0	0	0	0	0	0	0	0	0	0	0	0	0	0	0	0	0	0	0
Bacteria	Bacteroidota	Bacteroidia	Bacteroidales	Muribaculaceae	NA	1	0	0	0	0	1.05882	0	0	0	0	0	0	1.14286	0	0	1.11111	1	0	1	0	0	0	0	0	0	0	0	0	1	0	0	0	1	0	0	0	0	0	1	0	1	0	0	0
Bacteria	Firmicutes	Negativicutes	Acidaminococcales	Acidaminococcaceae	Acidaminococcus	0	0	0	0	0	0	0	0	0	0	0	1.16667	1.14286	0	0	1.36364	1	0	1	0	0	0	1.23077	0	1.05882	0	0	0	1	0	0	0	0	0	0	0	0	0	0	0	0	0	0	0
Bacteria	Firmicutes	Clostridia	Peptostreptococcales-Tissierellales	Family XI	Parvimonas	0	0	0	0	0	1	0	0	0	0	0	0	1	0	0	0	1	0	1	0	0	0	0	0	0	0	0	0	0	0	0	0	0	0	0	0	0	0	0	0	0	0	0	0
Bacteria	Bacteroidota	Bacteroidia	Flavobacteriales	Flavobacteriaceae	Myroides	1	0	0	0	0	0	0	0	0	0	0	0	2	0	0	0	1.09091	0	1	0	0	0	0	0	0	1	0	0	1.5	0	0	1	2.18182	1.68	0	0	0	0	0	0	0	0	0	0
Bacteria	Proteobacteria	Gammaproteobacteria	Xanthomonadales	Xanthomonadaceae	Stenotrophomonas	1.16667	0	0	0	1.05405	1.08	0	0	0	0	0	1.16667	0	0	1.36585	1.15385	1	0	1	0	0	0	1.26316	0	1.05882	0	0	0	1	0	0	1.33333	1.88235	2.14286	1.33333	0	0	0	0	0	0	0	0	0
Bacteria	Bacteroidota	Bacteroidia	Flavobacteriales	Flavobacteriaceae	Myroides	0	0	0	0	0	0	0	0	0	0	0	0	2.18182	0	0	0	1.09091	0	1	0	0	0	0	0	0	1	0	0	1.33333	0	0	1.09091	2.52632	1.76471	0	0	0	0	0	0	0	0	0	0
Bacteria	Actinobacteriota	Actinobacteria	Pseudonocardiales	Pseudonocardiaceae	Saccharomonospora	0	0	0	0	0	1.2	0	0	0	1.05109	1.24352	1.07692	0	0	0	1.46341	1.71429	1.14286	1	1.125	0	0	1.06667	0	1	0	0	0	1.14286	0	1.03226	0	1.26316	0	0	0	0	0	0	0	1.30435	0	0	0
Bacteria	Proteobacteria	Gammaproteobacteria	Burkholderiales	Neisseriaceae	Neisseria	1	0	0	0	0	0	0	0	0	1.04348	1.17647	1	1	0	1.16667	1.11111	1	0	1	0	0	0	1.06667	0	1.05882	1	1.06977	0	1	0	0	0	1.33333	1.5	1.16129	1	0	0	0	0	0	0	0	0
Bacteria	Proteobacteria	Gammaproteobacteria	Enterobacterales	Enterobacteriaceae	Raoultella	1.07692	1.16667	0	1.21401	1.53846	1.56522	1.09091	1.07692	0	1.04348	1.05263	1.52727	1.14286	2	1.41414	1.29032	2.50746	1	1	1	0	0	1.57377	0	1.27962	0	1.13115	0	1	1	1.04348	2	1.81818	1.5	1.74545	1.22034	1.05882	1.14286	1.54286	1	1.42857	0	0	1.25
Bacteria	Bacteroidota	Bacteroidia	Bacteroidales	Rikenellaceae	Rikenellaceae RC9 gut group	1	0	0	0	0	1	0	0	0	0	0	0	0	0	0	1.11111	1	0	1	0	0	0	0	0	0	0	0	0	1	0	0	0	1.14286	0	0	1	0	0	0	0	0	0	0	0
Bacteria	Bacteroidota	Bacteroidia	Flavobacteriales	Weeksellaceae	Chryseobacterium	1.16667	0	0	0	0	1.08	0	0	0	0	0	0	1.41176	0	0	1.42857	1.09091	0	1	0	0	0	0	0	0	0	0	0	1.14286	0	0	1.09091	2.52632	1.76471	0	1.09091	0	0	0	0	0	0	0	0
Bacteria	Firmicutes	Bacilli	Mycoplasmatales	Mycoplasmataceae	Ureaplasma	1.07692	0	0	0	0	1.125	0	0	0	1.02128	1.05263	1	0	0	0	1.42857	1.14286	0	1	0	0	0	1.06667	0	0	0	0	0	1	0	0	0	0	0	0	0	0	0	0	0	0	0	0	0
Bacteria	Bacteroidota	Bacteroidia	Flavobacteriales	Flavobacteriaceae	Myroides	1	0	0	0	0	0	0	0	0	0	0	0	2	0	0	0	1.09091	0	1	0	0	0	0	0	0	1	0	0	1.5	0	0	1	2.18182	1.68	0	0	0	0	0	0	0	0	0	0
Bacteria	Actinobacteriota	Actinobacteria	Actinomycetales	Actinomycetaceae	Actinomyces	1	0	0	0	0	1.2	0	0	0	1.04348	1.17647	1	0	0	0	1.11111	0	0	1	0	0	0	1.06667	0	0	0	1.16949	0	1.33333	0	0	0	0	0	0	0	0	1	0	0	0	0	0	0
Bacteria	Bacteroidota	Bacteroidia	Flavobacteriales	Flavobacteriaceae	Myroides	1.16667	0	0	0	0	0	0	0	0	0	0	0	1.33333	0	0	1.33333	1.09091	0	1	0	0	0	0	0	0	0	0	0	1.33333	0	0	1	2.18182	1.68	0	0	0	0	0	0	0	0	0	0
Bacteria	Bacteroidota	Bacteroidia	Flavobacteriales	Weeksellaceae	Chryseobacterium	1.16667	0	0	0	0	1.08	0	0	0	0	0	0	1.41176	0	0	1.42857	1.09091	0	1	0	0	0	0	0	0	0	0	0	1.14286	0	0	1.09091	2.52632	1.76471	0	1.09091	0	0	0	0	0	0	0	0
Bacteria	Bacteroidota	Bacteroidia	Flavobacteriales	Flavobacteriaceae	Myroides	0	0	0	0	0	0	0	0	0	0	0	0	2.18182	0	0	0	1.09091	0	1	0	0	0	0	0	0	1	0	0	1.33333	0	0	1.09091	2.52632	1.76471	0	0	0	0	0	0	0	0	0	0
Bacteria	Proteobacteria	Alphaproteobacteria	Rhizobiales	Hyphomicrobiaceae	Pedomicrobium	1	0	0	0	0	1	0	0	0	1.02128	1.05263	1.07692	0	0	0	1.22449	1.2	0	1	1.02857	0	0	1.14286	0	1	0	0	0	1	0	0	0	2.35294	1.30435	0	1.01408	0	0	0	0	0	0	0	0
Bacteria	Firmicutes	Clostridia	Lachnospirales	Lachnospiraceae	Oribacterium	0	0	0	0	1.21875	1.22727	0	0	0	1.03226	1.08108	0	1	0	0	1.19048	1.2	0	1	1	0	0	0	0	1.05882	0	0	0	1	0	0	0	0	0	0	0	0	0	1.125	0	1.25	0	0	0
Bacteria	Proteobacteria	Alphaproteobacteria	Rhizobiales	Beijerinckiaceae	Methylobacterium-Methylorubrum	0	0	0	0	0	1.125	0	0	0	1.21008	1.17647	1.27273	1.14286	0	0	1.91083	1.38462	0	1	1.02857	0	1.29032	1.33333	0	1.09756	0	0	0	1	0	0	0	2.66667	1.30435	0	0	0	0	0	0	0	0	0	0
Bacteria	Chloroflexi	Anaerolineae	Caldilineales	Caldilineaceae	NA	0	0	0	0	1.21875	1.125	0	0	0	1.04348	1.17647	1.07692	0	0	0	1.5	1.09091	0	1	1.02857	1	0	1.14286	0	0	0	0	0	1	0	0	1	0	0	0	0	0	0	0	0	0	0	0	0
Bacteria	Bacteroidota	Bacteroidia	Flavobacteriales	Flavobacteriaceae	Myroides	0	0	0	0	0	0	0	0	0	0	0	0	2.18182	0	0	0	1.09091	0	1	0	0	0	0	0	0	1	0	0	1.33333	0	0	1.09091	2.52632	1.76471	0	0	0	0	0	0	0	0	0	0
Bacteria	Proteobacteria	Gammaproteobacteria	Pseudomonadales	Pseudomonadaceae	Pseudomonas	1.4	0	0	0	0	0	0	0	1.14286	1.23077	1.33333	1.35484	0	1.11111	1.35484	1.33333	1	1	1	1.02857	0	1.25	1.41176	0	1.16129	0	0	0	1.14286	0	0	1.62162	1.84615	1.5	1.23077	1.39355	0	0	0	0	0	0	0	0
Bacteria	Bacteroidota	Bacteroidia	Bacteroidales	Prevotellaceae	Prevotella	1	0	0	0	0	1.05882	0	0	0	0	0	0	1.14286	0	0	0	1.33333	0	1.14286	1	0	0	0	0	0	0	0	0	1	0	0	0	1.14286	0	0	1.01408	0	0	0	0	0	0	0	0
Bacteria	Actinobacteriota	Coriobacteriia	Coriobacteriales	Atopobiaceae	Olsenella	1.07692	0	0	0	1.2	1.14894	0	0	0	1.02128	1.05263	1.07692	1.14286	0	0	1.11111	1.33333	0	1	0	0	0	1.06667	0	0	0	0	0	1	0	0	0	0	0	1.06667	0	0	0	0	0	0	0	0	0
Bacteria	Firmicutes	Clostridia	Peptostreptococcales-Tissierellales	Family XI	Anaerococcus	0	0	0	0	1.08333	1.05882	0	0	0	0	0	0	0	0	0	0	1	0	1	0	0	0	0	0	0	0	0	0	0	0	0	0	0	0	0	0	0	0	0	0	0	0	0	1
Bacteria	Firmicutes	Clostridia	Oscillospirales	[Eubacterium] coprostanoligenes group	NA	0	0	0	0	0	1.08	0	0	0	1.02857	1.07143	1.07692	0	0	0	1.15385	1.09091	0	1	1.2	0	0	1.14286	0	1	0	0	0	1	0	0	0	0	0	0	0	0	0	0	0	0	0	0	0
Bacteria	Bacteroidota	Bacteroidia	Flavobacteriales	Flavobacteriaceae	Myroides	0	0	0	0	0	0	0	0	0	0	0	0	2.18182	0	0	0	1.09091	0	1	0	0	0	0	0	0	1	0	0	1.33333	0	0	1.09091	2.52632	1.76471	0	0	0	0	0	0	0	0	0	0
Bacteria	Bacteroidota	Bacteroidia	Bacteroidales	Rikenellaceae	Rikenellaceae RC9 gut group	1	0	0	0	0	1	0	0	0	0	0	0	0	0	0	1.11111	1	0	1	0	0	0	0	0	0	0	0	0	1	0	0	0	1.14286	0	0	1	0	0	0	0	0	0	0	0
Bacteria	Bacteroidota	Bacteroidia	Flavobacteriales	Weeksellaceae	Elizabethkingia	1.16667	0	0	0	0	1.08	0	0	0	0	0	0	1.2	0	0	1.33333	1.09091	0	1	0	0	0	0	0	0	0	0	0	1.14286	0	0	0	0	0	0	1.09091	0	0	0	0	1.25	0	0	0
Bacteria	Bacteroidota	Bacteroidia	Bacteroidales	Prevotellaceae	Prevotella_7	0	0	0	0	0	1.05882	0	0	0	0	0	0	1.33333	0	0	1.11111	1.33333	0	0	0	0	0	0	0	0	0	0	0	1	0	0	0	1	0	0	1.01408	0	0	0	0	0	0	0	0
Bacteria	Proteobacteria	Gammaproteobacteria	Burkholderiales	Neisseriaceae	Neisseria	1	0	0	0	0	0	0	0	0	1.04348	1.17647	1.07692	0	0	0	1.11111	1	0	1	0	0	0	1.14286	0	1.125	0	0	0	1	0	0	0	1.14286	0	1.10769	1	0	0	0	0	0	0	0	0
Bacteria	Actinobacteriota	Actinobacteria	Micrococcales	Microbacteriaceae	Microbacterium	1	0	0	0	1.22835	1.22727	0	0	0	1.04348	1.17647	1	0	0	0	1.11111	1.24138	0	1	0	0	0	1	0	1.05882	0	0	0	1	0	0	0	0	0	0	1.01408	0	0	0	0	0	1	1	0
Bacteria	Bacteroidota	Bacteroidia	Bacteroidales	Prevotellaceae	Prevotella_9	1	0	0	0	0	1.05882	0	0	0	0	0	0	1.14286	0	0	1.11111	1.33333	0	1.14286	1	0	0	0	0	0	0	0	0	1	0	0	0	1.6	0	0	1.01408	0	0	0	0	1.11111	0	0	0
Bacteria	Firmicutes	Bacilli	Mycoplasmatales	Mycoplasmataceae	Mycoplasma
Bacteria	Firmicutes	Clostridia	Peptostreptococcales-Tissierellales	Family XI	Finegoldia	0	0	0	0	0	0	0	0	0	0	0	0	1	0	0	0	1	0	1	0	0	0	0	0	0	0	0	0	0	0	0	0	0	0	0	1.01408	0	0	0	0	0	0	0	0
Bacteria	Proteobacteria	Alphaproteobacteria	Sphingomonadales	Sphingomonadaceae	Sphingopyxis	1.07692	0	0	0	0	1.05882	0	0	0	1.02128	1.05263	1	0	0	0	1.17647	1	0	1	0	0	0	1.06667	0	1.2	0	0	0	0	0	0	2.44068	1.5	0	0	1.09091	0	0	0	0	0	0	0	0
Bacteria	Actinobacteriota	Actinobacteria	Micrococcales	Microbacteriaceae	NA	0	0	0	0	0	1.125	0	0	0	1.04348	1.17647	1.07692	1	0	0	1.22449	1.5	0	1	0	0	0	1.14286	0	1.09091	0	0	0	1	0	0	0	0	0	0	0	0	0	0	0	0	0	0	0
Bacteria	Firmicutes	Clostridia	Oscillospirales	Oscillospiraceae	UCG-005	1	0	0	0	0	1.05882	0	0	0	1.18033	1.2	1.07692	1	0	0	1.11111	1.09091	0	1	1	0	0	1.14286	0	1	0	0	0	1	0	0	0	0	0	0	0	0	0	0	0	0	0	0	0
Bacteria	Bacteroidota	Bacteroidia	Flavobacteriales	Flavobacteriaceae	Myroides	1	0	0	0	0	0	0	0	0	0	0	0	2	0	0	0	1.09091	0	1	0	0	0	0	0	0	1	0	0	1.5	0	0	1	2.18182	1.68	0	0	0	0	0	0	0	0	0	0
Bacteria	Proteobacteria	Alphaproteobacteria	Rhizobiales	Rhizobiaceae	Ensifer	1.2	0	0	0	0	1.14894	0	0	0	1.21008	1.2	1.33333	0	0	0	2.15054	2.016	1.14286	1	1.02857	0	1.29032	1.28	0	1.20382	0	0	0	0	0	0	1.38462	3.33333	1.35135	0	1	0	0	0	0	0	0	0	0
Bacteria	Proteobacteria	Gammaproteobacteria	Enterobacterales	Enterobacteriaceae	Raoultella	1.07692	1.16667	0	1.21401	1.53846	1.56522	1.09091	1.07692	0	1.04348	1.05263	1.52727	1.14286	2	1.41414	1.29032	2.50746	1	1	1	0	0	1.57377	0	1.27962	0	1.13115	0	1	1	1.04348	2	1.81818	1.5	1.74545	1.22034	1.05882	1.14286	1.54286	1	1.42857	0	0	1.25
Bacteria	Proteobacteria	Alphaproteobacteria	Rhizobiales	Rhizobiaceae	Phyllobacterium	1.3125	0	0	0	0	1.05882	0	0	0	1.04348	1.05263	1	0	0	0	2.24599	1.24138	0	1	1.125	0	0	1	0	1.17391	0	0	0	1.14286	0	0	1.71429	2.5	1.15385	0	1	0	0	0	0	1	0	0	0
Bacteria	Proteobacteria	Gammaproteobacteria	Enterobacterales	Enterobacteriaceae	Escherichia-Shigella	1.10526	0	1	1.15556	1.35652	1.33333	1.12941	1.16667	0	1.02128	1.05263	1.2	1.14286	1	1.16667	1.2	1.46939	0	1	1.03846	0	1.13208	1.26316	0	1.14894	0	1.10843	0	1	1	1.04348	2	1.14286	1.15385	1.72973	1.46939	1.05882	1.14286	1.05882	1.14286	1	0	0	1.42857
Bacteria	Firmicutes	Clostridia	Oscillospirales	Ruminococcaceae	Subdoligranulum	0	0	0	0	0	1.14894	0	0	0	0	0	0	0	0	0	1.15385	1.09091	0	1	1.38462	0	0	0	0	0	0	0	0	1	0	0	0	0	0	0	0	0	0	0	0	0	0	0	0
Bacteria	Firmicutes	Negativicutes	Acidaminococcales	Acidaminococcaceae	Succiniclasticum	0	0	0	0	0	0	0	0	0	1.04348	1.17647	1.10526	1	0	0	0	1	0	1	1.03846	0	0	1.17073	0	0	0	0	0	0	0	0	0	0	0	0	0	0	0	0	0	0	0	0	0
Bacteria	Bacteroidota	Bacteroidia	Bacteroidales	Prevotellaceae	Prevotella	1	0	0	0	0	1.05882	0	0	0	0	0	0	1.14286	0	0	1.11111	1.09091	0	1.14286	0	0	0	0	0	0	0	0	0	1	0	0	0	2	0	0	1.01408	0	0	0	0	0	0	0	0
Bacteria	Firmicutes	Clostridia	Clostridia UCG-014	NA	NA	0	0	0	0	0	1.05882	0	0	0	1.02128	1.05263	1.07692	1.14286	0	0	1.11111	0	0	1	1	0	0	1.14286	0	1	0	0	0	1	0	0	0	0	0	0	0	0	0	0	0	0	0	0	0
Bacteria	Proteobacteria	Gammaproteobacteria	Pseudomonadales	Pseudomonadaceae	Pseudomonas	1.16667	0	0	0	0	1.2	0	0	0	1.07463	1.17647	1.5	1	1.11111	1.34615	1.5	1.16129	0	1	1.02857	0	1.17647	1.54839	0	1.24138	0	0	1.36364	1.23077	0	0	1.09091	1.81818	0	1.14286	1.24138	0	0	0	0	0	0	0	0
Bacteria	Bacteroidota	Bacteroidia	Bacteroidales	Prevotellaceae	Prevotellaceae NK3B31 group	1	0	0	0	0	0	0	0	0	0	0	0	1.2	0	0	1.33333	1.56522	0	1.14286	1	0	0	0	0	0	0	0	0	1	0	0	0	1.14286	0	0	1.10769	0	0	0	0	1.11111	0	0	0
Bacteria	Firmicutes	Negativicutes	Acidaminococcales	Acidaminococcaceae	Succiniclasticum	0	0	0	0	0	0	0	0	0	1.04348	1.17647	1.10526	1	0	0	0	1	0	1	1.03846	0	0	1.17073	0	0	0	0	0	0	0	0	0	0	0	0	0	0	0	0	0	0	0	0	0
Bacteria	Proteobacteria	Gammaproteobacteria	Burkholderiales	Comamonadaceae	Pelomonas	1.07692	0	0	0	1.04	1.05882	0	0	0	0	1.19403	1.07692	0	0	1.21739	1.53846	1	0	1	1.125	0	0	1.14286	0	1.22727	0	0	0	1.2	0	0	1.6	1.23077	1.30435	0	0	0	0	0	0	0	1	0	0
Bacteria	Proteobacteria	Alphaproteobacteria	Rhizobiales	Rhizobiaceae	Ochrobactrum	1.10526	0	0	0	0	1.125	0	0	0	1.02128	1.05263	1.07692	0	0	0	1.97368	1.71429	0	1	1.02857	0	1.07143	1.06667	0	1.09756	0	0	0	1	0	0	1.38462	2.4	1.15385	0	1	0	0	0	0	0	0	0	0
Bacteria	Firmicutes	Bacilli	Staphylococcales	Staphylococcaceae	Staphylococcus	0	0	0	0	1.18182	1.2	0	0	1	0	0	1	0	0	0	1.15385	1.09091	0	1	0	0	0	1.06667	0	0	0	1.09524	0	0	0	0	0	1.2	0	0	1.01408	0	0	0	0	0	0	0	1
Bacteria	Firmicutes	Bacilli	Bacillales	Bacillaceae	Bacillus	1	0	0	0	1.04	1.05882	0	0	0	1.03226	1.08108	1	1	0	0	1.15385	1	0	1	1	0	0	1.09091	0	0	0	0	0	1	0	0	1.09091	1.52381	0	0	1.01408	0	0	0	0	0	0	0	0
Bacteria	Bacteroidota	Bacteroidia	Bacteroidales	Prevotellaceae	Alloprevotella	1	0	0	0	0	1	0	0	0	0	0	0	1.14286	0	0	0	1	0	1	1	0	0	0	0	0	0	1.06977	0	1	0	0	0	1.14286	0	0	1.01408	0	0	0	0	0	0	0	0
Bacteria	Firmicutes	Clostridia	Clostridiales	Clostridiaceae	Clostridium sensu stricto 1	1	0	0	0	0	1.28571	0	0	0	1.02128	1.05263	1.07692	1.14286	0	0	1.42857	0	0	1	1	0	0	1.17073	0	1.05882	0	1.1358	0	1	0	0	0	0	0	0	1.01408	0	0	0	0	0	0	0	0
Bacteria	Firmicutes	Bacilli	Bacillales	Bacillaceae	Bacillus	1	0	0	0	1.18182	1.2	0	0	0	1.03226	1.08108	1	1	0	0	1.15385	1.2	0	1	1	0	0	1.09091	0	0	0	0	0	0	0	0	1.2	1.52381	0	0	1.01408	0	0	0	0	0	0	0	0
Bacteria	Proteobacteria	Gammaproteobacteria	Enterobacterales	Enterobacteriaceae	Raoultella	1.07692	1.16667	0	1.21401	1.53846	1.56522	1.09091	1.07692	0	1.04348	1.05263	1.52727	1.14286	2	1.41414	1.29032	2.50746	1	1	1	0	0	1.57377	0	1.27962	0	1.13115	0	1	1	1.04348	2	1.81818	1.5	1.74545	1.22034	1.05882	1.14286	1.54286	1	1.42857	0	0	1.25
Bacteria	Bacteroidota	Bacteroidia	Bacteroidales	Prevotellaceae	Prevotella_7	0	0	0	0	0	1.05882	0	0	0	0	0	0	1.33333	0	0	1.11111	1.33333	0	0	0	0	0	0	0	0	0	0	0	1	0	0	0	1	0	0	1.01408	0	0	0	0	0	0	0	0
Bacteria	Bacteroidota	Bacteroidia	Flavobacteriales	Flavobacteriaceae	Aequorivita	1.07692	0	0	0	0	0	0	0	0	0	0	0	0	0	0	0	1.09091	0	1	0	0	0	0	0	0	1	0	0	2	0	0	1	2.4	1.62162	0	0	0	0	0	0	0	0	0	0
Bacteria	Actinobacteriota	Actinobacteria	Corynebacteriales	Corynebacteriaceae	Corynebacterium	1	0	0	0	1.09859	1.05882	0	0	0	1.02128	1.05263	1.07692	0	0	0	1.11111	1	0	1	1.02857	0	0	1.14286	0	1.125	0	1.16949	0	1	0	0	0	0	0	0	1.09091	0	0	0	0	0	0	0	0
Bacteria	Proteobacteria	Gammaproteobacteria	Burkholderiales	Oxalobacteraceae	Massilia	1	0	0	0	0	1.16129	0	0	0	0	1.17647	0	0	1.11111	0	1.5	1	0	1	1.02857	0	1.25	0	0	1.2	0	0	0	1.2	0	0	1.33333	1.25	0	1.26316	1.09091	0	0	0	0	0	0	0	0
Bacteria	Bacteroidota	Bacteroidia	Flavobacteriales	Flavobacteriaceae	Myroides	0	0	0	0	0	0	0	0	0	0	0	0	2.18182	0	0	0	1.09091	0	1	0	0	0	0	0	0	1	0	0	1.33333	0	0	1.09091	2.52632	1.76471	0	0	0	0	0	0	0	0	0	0
Bacteria	Proteobacteria	Gammaproteobacteria	Burkholderiales	Neisseriaceae	Neisseria	1	0	0	0	0	0	0	0	0	1.04348	1.17647	1	1	0	1.07692	1.11111	1	0	1	0	0	0	1.06667	0	1.05882	1	1.06977	0	1	0	0	0	1.14286	1.15385	1.16129	1	0	0	0	0	0	0	0	0
Bacteria	Proteobacteria	Alphaproteobacteria	Rhizobiales	Xanthobacteraceae	Bradyrhizobium	1	0	0	0	1.14706	1.08	0	0	0	1.09091	1.08108	1.3125	0	0	0	2.1875	1.4876	0	1	1.02857	0	1.40625	1.37143	0	1.26761	0	1.17949	0	2.18182	0	0	0	3.63636	1.15385	0	0	0	0	0	0	0	0	0	0
Bacteria	Bacteroidota	Bacteroidia	Flavobacteriales	Flavobacteriaceae	Myroides	1	0	0	0	0	0	0	0	0	0	0	0	2	0	0	0	1.09091	0	1	0	0	0	0	0	0	1	0	0	1.5	0	0	1	2.18182	1.68	0	0	0	0	0	0	0	0	0	0
Bacteria	Proteobacteria	Gammaproteobacteria	Enterobacterales	Succinivibrionaceae	Succinivibrio	1	0	0	0	0	0	0	0	0	1.04348	1.17647	1	1	0	1.27273	1.17647	1.09091	0	1	0	0	0	1.06667	0	1.05882	0	0	0	1	0	0	0	1.6	1.30435	0	1.02857	0	0	0	0	0	0	0	0
Bacteria	Actinobacteriota	Actinobacteria	Micrococcales	Microbacteriaceae	NA	0	0	0	0	0	0	0	0	0	0	1.17647	1	0	0	0	1.15385	1	0	1	0	0	0	1	0	1	0	0	0	1	0	0	0	0	0	0	0	0	0	0	0	0	0	0	0
Bacteria	Bacteroidota	Bacteroidia	Flavobacteriales	Weeksellaceae	Elizabethkingia	1.16667	0	0	0	0	1.08	0	0	0	0	0	0	1.2	0	0	1.33333	1.09091	0	1	0	0	0	0	0	0	0	0	0	1.14286	0	0	0	0	0	0	1.09091	0	0	0	0	1.25	0	0	0
Bacteria	Actinobacteriota	Actinobacteria	Corynebacteriales	Corynebacteriaceae	Corynebacterium	1	0	0	0	1.09859	1.05882	0	0	0	0	0	1	0	0	0	1.15385	1	0	1	0	0	0	1.06667	0	1.08	0	0	0	1	0	0	0	0	0	1.04348	1.2	0	0	0	0	0	0	0	0
Bacteria	Firmicutes	Clostridia	Peptostreptococcales-Tissierellales	Family XI	Ezakiella	0	0	0	0	0	0	0	0	0	0	0	0	0	0	0	0	1	0	1	1	0	0	0	0	0	0	0	0	0	0	0	0	0	0	0	0	0	0	0	0	0	0	0	0
Bacteria	Actinobacteriota	Coriobacteriia	Coriobacteriales	Eggerthellaceae	DNF00809	0	0	0	0	0	0	0	0	0	1.17073	1.17647	1.07692	0	0	0	1.17647	1.09091	0	1	0	0	0	0	0	0	0	0	0	1	0	0	0	0	0	0	0	0	0	0	0	0	0	0	0
Bacteria	Proteobacteria	Gammaproteobacteria	Enterobacterales	Enterobacteriaceae	Raoultella	1.07692	1.16667	0	1.21401	1.53846	1.56522	1.09091	1.07692	0	1.04348	1.05263	1.52727	1.14286	2	1.41414	1.29032	2.50746	1	1	1	0	0	1.57377	0	1.27962	0	1.13115	0	1	1	1.04348	2	1.81818	1.5	1.74545	1.22034	1.05882	1.14286	1.54286	1	1.42857	0	0	1.25
Bacteria	Bacteroidota	Bacteroidia	Flavobacteriales	Flavobacteriaceae	Myroides	1	0	0	0	0	0	0	0	0	0	0	0	2	0	0	0	1.09091	0	1	0	0	0	0	0	0	1	0	0	1.5	0	0	1	2.18182	1.68	0	0	0	0	0	0	0	0	0	0
Bacteria	Firmicutes	Bacilli	Staphylococcales	Staphylococcaceae	Staphylococcus	0	0	0	0	1.18182	1.2	0	0	1.14286	1.17073	1.17647	1	0	0	0	1.15385	1.09091	0	1	0	0	0	1.06667	0	0	0	1.09524	0	0	0	0	0	1.2	0	0	1.01408	0	0	0	0	0	0	0	1
Bacteria	Firmicutes	Bacilli	Lactobacillales	Streptococcaceae	Streptococcus	0	0	0	0	0	1	0	0	0	0	0	1.07692	0	0	0	1.11111	0	0	1	0	0	0	1.06667	0	0	0	1.06977	0	1	0	0	0	0	0	1.10345	1.09091	0	0	0	0	0	0	0	0
Bacteria	Bacteroidota	Bacteroidia	Bacteroidales	Muribaculaceae	NA	1	0	0	0	0	1.05882	0	0	0	0	0	0	1.14286	0	0	1.11111	1	0	1	0	0	0	0	0	0	0	0	0	1	0	0	0	1	0	0	0	0	0	1	0	1	0	0	0
Bacteria	Bacteroidota	Bacteroidia	Flavobacteriales	Weeksellaceae	Chryseobacterium	1.16667	0	0	0	0	1.08	0	0	0	0	0	0	1.41176	0	0	1.42857	1.09091	0	1	0	0	0	0	0	0	0	0	0	1.14286	0	0	1.09091	2.52632	1.76471	0	1.09091	0	0	0	0	0	0	0	0
Bacteria	Firmicutes	Clostridia	Lachnospirales	Lachnospiraceae	Howardella	1	0	0	0	0	1.14894	0	0	0	1.02857	1.07143	1.27273	1.14286	0	0	1.33333	1.26316	0	1	1	0	0	1.33333	0	0	0	0	0	1.14286	0	0	0	0	0	0	0	0	1	1.2	0	1.25	0	0	0
Bacteria	Proteobacteria	Gammaproteobacteria	Burkholderiales	Comamonadaceae	Pelomonas	1.07692	0	0	0	0	1.08	0	0	0	0	1.17647	1.07692	0	0	1.41414	1.42857	1	0	1	1.09091	0	0	1.14286	0	1.05882	0	0	0	1	0	0	1.67442	2.35294	1.5	1.09091	0	0	0	0	1.14286	0	1	0	0
Bacteria	Firmicutes	Bacilli	Mycoplasmatales	Mycoplasmataceae	Mycoplasma	0	0	0	0	0	1.05882	0	0	0	0	0	1	1	0	0	0	1.09091	0	1	0	0	0	1.06667	0	0	0	0	0	1	0	0	0	0	0	0	0	0	0	0	0	0	0	0	0
Bacteria	Firmicutes	Clostridia	Lachnospirales	Lachnospiraceae	Howardella	1	0	0	0	0	1.14894	0	0	0	1.02857	1.07143	1.27273	1.14286	0	0	1.33333	1.26316	0	1	1	0	0	1.33333	0	0	0	0	0	1.14286	0	0	0	0	0	0	0	0	1	1.2	0	1.25	0	0	0
Bacteria	Proteobacteria	Alphaproteobacteria	Caulobacterales	Caulobacteraceae	Brevundimonas	1.16667	0	0	0	0	1	0	0	0	1.06667	1.19403	1	0	0	0	1.39535	1	1	1	1.02857	0	0	1.06667	0	1.2	0	0	0	0	0	1	0	1.48148	1.36364	0	0	0	0	0	0	0	0	0	0
Bacteria	Proteobacteria	Gammaproteobacteria	Enterobacterales	Aeromonadaceae	Aeromonas	1.07692	0	0	0	0	1.125	0	0	0	1.17073	1.17647	1.12	1.14286	1	1.47368	1.26582	1.5	0	1	0	0	0	1.18519	0	1.24138	0	1.12195	0	1.14286	0	0	2.11765	2.28571	1.5	1.5	1.24138	0	0	0	0	0	0	0	0
Bacteria	Firmicutes	Clostridia	Oscillospirales	Ruminococcaceae	Subdoligranulum	1	0	0	0	0	1.08	0	0	0	1.18033	1.2	1.07692	1	0	0	1.11111	1.09091	0	1	1	0	0	1.14286	0	1	0	0	0	1	0	0	0	0	0	0	0	0	0	0	0	0	0	0	0
Bacteria	Proteobacteria	Gammaproteobacteria	Enterobacterales	Enterobacteriaceae	Raoultella	1.07692	1.16667	0	1.21401	1.53846	1.56522	1.09091	1.07692	0	1.04348	1.05263	1.52727	1.14286	2	1.41414	1.29032	2.50746	1	1	1	0	0	1.57377	0	1.27962	0	1.13115	0	1	1	1.04348	2	1.81818	1.5	1.74545	1.22034	1.05882	1.14286	1.54286	1	1.42857	0	0	1.25
Bacteria	Proteobacteria	Gammaproteobacteria	Enterobacterales	Enterobacteriaceae	Raoultella	1.07692	1.16667	0	1.21401	1.53846	1.56522	1.09091	1.07692	0	1.04348	1.05263	1.52727	1.14286	2	1.41414	1.29032	2.50746	1	1	1	0	0	1.57377	0	1.27962	0	1.13115	0	1	1	1.04348	2	1.81818	1.5	1.74545	1.22034	1.05882	1.14286	1.54286	1	1.42857	0	0	1.25
Bacteria	Proteobacteria	Gammaproteobacteria	Burkholderiales	Burkholderiaceae	Ralstonia	1.07692	1.5	0	0	1.14706	1.125	0	0	0	1.09924	1.24352	1.3125	1	0	1.13953	0	1	1.2	1	1.02857	0	0	1.37143	0	1.16129	0	0	0	1.14286	0	0	2.90323	1.27273	1.62162	1.26316	1.01408	0	0	0	0	0	0	0	0
Bacteria	Firmicutes	Clostridia	Oscillospirales	Oscillospiraceae	UCG-005	1	0	0	0	0	1.05882	0	0	0	1.02128	1.05263	1.07692	1.14286	0	0	1.11111	0	0	1	1	0	0	1.14286	0	1	0	0	0	0	0	0	0	0	0	0	0	0	0	0	0	0	0	0	0
Bacteria	Firmicutes	Clostridia	Peptostreptococcales-Tissierellales	Family XI	Finegoldia	0	0	0	0	0	0	0	0	0	0	0	0	1	0	0	0	1	0	1	0	0	0	0	0	0	0	0	0	0	0	0	0	0	0	0	1.01408	0	0	0	0	0	0	0	0
Bacteria	Proteobacteria	Gammaproteobacteria	Pseudomonadales	Pseudomonadaceae	Pseudomonas	1.16667	0	0	0	0	1.2	0	0	0	1.07463	1.17647	1.5	1	1.11111	1.36585	1.46341	1.16129	1	1	1.02857	0	1.25	1.54839	0	1.28571	0	0	1.39535	1.23077	0	0	1.09091	1.88235	0	1.14286	1.24138	0	0	0	0	0	0	0	0
Bacteria	Chloroflexi	JG30-KF-CM66	NA	NA	NA	0	0	0	0	1.21875	1.125	0	0	0	1.04348	1.17647	1.07692	0	0	0	1.5	1.09091	0	1	1.02857	1	0	1.14286	0	0	0	0	0	1	0	0	1	0	0	0	0	0	0	0	0	0	0	0	0
Bacteria	Proteobacteria	Gammaproteobacteria	Enterobacterales	Enterobacteriaceae	Raoultella	1.07692	1.16667	0	1.21401	1.53846	1.56522	1.09091	1.07692	0	1.04348	1.05263	1.52727	1.14286	2	1.41414	1.29032	2.50746	1	1	1	0	0	1.57377	0	1.27962	0	1.13115	0	1	1	1.04348	2	1.81818	1.5	1.74545	1.22034	1.05882	1.14286	1.54286	1	1.42857	0	0	1.25
Bacteria	Bacteroidota	Bacteroidia	Chitinophagales	Chitinophagaceae	Arachidicoccus	1.07692	0	0	0	0	1.05882	0	0	0	0	0	0	0	0	0	1.11111	1.09091	0	1	0	0	0	0	0	0	0	0	0	1.33333	0	0	0	1.33333	0	0	1.01408	0	0	1	0	1	0	0	0
Bacteria	Proteobacteria	Gammaproteobacteria	Burkholderiales	Burkholderiaceae	Ralstonia	1.07692	1.47368	0	0	1.16418	1.08	0	0	0	1.09924	1.24352	1.27273	0	0	1.27826	1.5	1	1.2	1	1.02857	0	0	1.33333	0	1.16883	1	1.12195	0	1.14286	0	0	2.83465	1.61538	1.57895	1.46341	1.01408	0	0	0	0	0	0	0	0
Bacteria	Proteobacteria	Gammaproteobacteria	Enterobacterales	Enterobacteriaceae	Raoultella	1.07692	1.16667	0	1.20463	1.53846	1.57895	1.09091	1.07692	0	1.04348	1.05263	1.52727	1.14286	2	1.4	1.29032	2.58065	1	1	1	0	0	1.57377	0	1.27059	0	1.13115	0	1.33333	1.07143	1.03226	2	1.77778	1.5	1.73703	1.22034	1.05882	1.14286	1.42105	1	1.25	0	0	1.11111
Bacteria	Proteobacteria	Gammaproteobacteria	Burkholderiales	Comamonadaceae	Pelomonas	1.07692	0	0	0	1.04	1.05882	0	0	0	0	1.19403	1.07692	0	0	1.21739	1.53846	1	0	1	1.125	0	0	1.14286	0	1.22727	0	0	0	1.2	0	0	1.6	1.23077	1.30435	0	0	0	0	0	0	0	1	0	0
Bacteria	Actinobacteriota	Actinobacteria	Corynebacteriales	Dietziaceae	Dietzia	1	0	0	0	1.18182	1.125	0	0	0	1.02128	1.05263	1.16667	0	0	0	1.30435	1	1	1	1.02857	0	0	1.14286	0	1.05882	0	0	0	1	0	0	1.86851	0	0	0	1.22034	0	0	0	0	0	0	0	0
Bacteria	Proteobacteria	Gammaproteobacteria	Pseudomonadales	Pseudomonadaceae	Pseudomonas	1.16667	0	0	0	0	1.2	0	0	0	1.07463	1.17647	1.5	1	1.11111	1.36585	1.46341	1.17073	0	1	1.02857	0	1.2766	1.54839	0	1.31707	0	0	1.36364	1.23077	0	0	1.09091	1.88235	0	1.14286	1.24138	0	0	0	0	0	0	0	0
Bacteria	Bacteroidota	Bacteroidia	Flavobacteriales	Weeksellaceae	Bergeyella	1.07692	0	0	0	0	0	0	0	0	0	0	0	1.14286	0	0	1.33333	1.09091	0	1	0	0	0	0	0	0	0	0	0	1.14286	0	0	1.09091	1.33333	0	0	1	0	0	0	0	1	0	0	0
Bacteria	Proteobacteria	Gammaproteobacteria	Enterobacterales	Enterobacteriaceae	Raoultella	1.07692	1.16667	0	1.21401	1.53846	1.56522	1.09091	1.07692	0	1.04348	1.05263	1.52727	1.14286	2	1.41414	1.29032	2.50746	1	1	1	0	0	1.57377	0	1.27962	0	1.13115	0	1	1	1.04348	2	1.81818	1.5	1.74545	1.22034	1.05882	1.14286	1.54286	1	1.42857	0	0	1.25
Bacteria	Actinobacteriota	Actinobacteria	Propionibacteriales	Propionibacteriaceae	Cutibacterium	1	0	0	0	0	1.22727	0	0	0	1.02128	1.05263	1	0	0	0	0	0	0	1	0	0	0	1	0	1.125	0	1.15	0	0	0	0	0	0	0	0	1	0	0	0	0	0	0	0	0
Bacteria	Fusobacteriota	Fusobacteriia	Fusobacteriales	Fusobacteriaceae	Fusobacterium	1	0	0	0	1.08333	1	0	0	0	0	0	0	1	0	0	0	1.2	0	1	1.02857	0	0	0	0	0	0	0	0	1.14286	0	0	0	0	0	0	1	0	0	0	0	0	0	0	1
Bacteria	Bacteroidota	Bacteroidia	Bacteroidales	Rikenellaceae	Rikenellaceae RC9 gut group	1	0	0	0	0	1.05882	0	0	0	0	0	0	0	0	0	1.33333	1.09091	0	1	0	0	0	0	0	0	0	0	0	1.14286	0	0	1.09091	1.41176	0	0	1	0	0	0	0	1	0	0	0
Bacteria	Bacteroidota	Bacteroidia	Bacteroidales	Prevotellaceae	NA	1	0	0	0	0	1.05882	0	0	0	0	0	0	1.14286	0	0	0	1.33333	0	1.14286	1	0	0	0	0	0	0	0	0	1	0	0	0	1.14286	0	0	1.01408	0	0	0	0	0	0	0	0
Bacteria	Firmicutes	Clostridia	Lachnospirales	Lachnospiraceae	Acetitomaculum	1	0	0	0	0	1.08	0	0	0	1.02857	1.07143	1.16667	1	0	0	1.17647	1.125	0	1	1	0	0	1.23077	0	1.05882	0	0	0	1	0	0	0	0	0	0	0	0	0	0	0	0	0	0	1
Bacteria	Bacteroidota	Bacteroidia	Bacteroidales	Prevotellaceae	Alloprevotella	1	0	0	0	0	1	0	0	0	0	0	0	1.14286	0	0	0	1	0	1	1	0	0	0	0	0	0	1.06977	0	1	0	0	0	1.14286	0	0	1.01408	0	0	0	0	0	0	0	0
Bacteria	Bacteroidota	Bacteroidia	Flavobacteriales	Flavobacteriaceae	Myroides	0	0	0	0	0	0	0	0	0	0	0	0	2.18182	0	0	0	1.09091	0	1	0	0	0	0	0	0	1	0	0	1.33333	0	0	1.09091	2.52632	1.76471	0	0	0	0	0	0	0	0	0	0
Bacteria	Bacteroidota	Bacteroidia	Flavobacteriales	Flavobacteriaceae	Myroides	1	0	0	0	0	0	0	0	0	0	0	0	2	0	0	0	1.09091	0	1	0	0	0	0	0	0	1	0	0	1.5	0	0	1	2.18182	1.68	0	0	0	0	0	0	0	0	0	0
Bacteria	Proteobacteria	Gammaproteobacteria	Burkholderiales	Neisseriaceae	Neisseria	1	0	0	0	0	1	0	0	0	1.04348	1.17647	1.07692	0	0	1.21739	1.11111	1	0	1	0	0	0	1.14286	0	1.05882	0	0	0	1.14286	0	0	0	1.33333	1.30435	1.05882	1	0	0	0	0	0	0	0	0
Bacteria	Bacteroidota	Bacteroidia	Flavobacteriales	Flavobacteriaceae	Myroides	1	0	0	0	0	0	0	0	0	0	0	0	2	0	0	0	1.09091	0	1	0	0	0	0	0	0	1	0	0	1.5	0	0	1	2.18182	1.68	0	0	0	0	0	0	0	0	0	0
Bacteria	Bacteroidota	Bacteroidia	Flavobacteriales	Flavobacteriaceae	Myroides	1	0	0	0	0	0	0	0	0	0	0	0	2	0	0	0	1.09091	0	1	0	0	0	0	0	0	1	0	0	1.5	0	0	1	2.18182	1.68	0	0	0	0	0	0	0	0	0	0
Bacteria	Bacteroidota	Bacteroidia	Bacteroidales	Prevotellaceae	Prevotella_7	0	0	0	0	0	1.05882	0	0	0	0	0	0	1.33333	0	0	1.11111	1.33333	0	0	0	0	0	0	0	0	0	0	0	1	0	0	0	1	0	0	1.01408	0	0	0	0	0	0	0	0
Bacteria	Actinobacteriota	Actinobacteria	Micrococcales	Cellulomonadaceae	Pseudactinotalea	1	0	0	0	0	1.125	0	0	0	1.04348	1.17647	1	0	0	0	1.42857	0	0	1	1.02857	0	0	1	0	1.125	0	0	0	1	0	0	0	0	0	0	0	0	0	0	0	0	0	0	0
Bacteria	Bacteroidota	Bacteroidia	Bacteroidales	Prevotellaceae	Prevotella_7	0	0	0	0	0	1.05882	0	0	0	0	0	0	1.33333	0	0	1.11111	1.33333	0	0	0	0	0	0	0	0	0	0	0	1	0	0	0	1	0	0	1.01408	0	0	0	0	0	0	0	0
Bacteria	Bacteroidota	Bacteroidia	Bacteroidales	Prevotellaceae	NA	1	0	0	0	0	1.05882	0	0	0	0	0	0	1.14286	0	0	1.11111	1.33333	0	1.14286	1	0	0	0	0	0	0	0	0	1	0	0	0	1.6	0	0	1.01408	0	0	0	0	0	0	0	0
Bacteria	Actinobacteriota	Actinobacteria	Corynebacteriales	Corynebacteriaceae	Corynebacterium	1	0	0	0	1.2	1.125	0	0	0	1.02128	1.05263	1.07692	0	0	0	1.11111	1	0	1	1.02857	0	0	1.17073	0	1.125	0	1.13115	0	1	0	0	0	0	0	0	1.09091	0	0	0	0	0	0	0	0
Bacteria	Proteobacteria	Alphaproteobacteria	Rhizobiales	Hyphomicrobiaceae	Pedomicrobium	1	0	0	0	0	1	0	0	0	1.02128	1.05263	1.07692	0	0	0	1.22449	1.2	0	1	1.02857	0	0	1.14286	0	1	0	0	0	1	0	0	0	2.35294	1.30435	0	1.01408	0	0	0	0	0	0	0	0
Bacteria	Bacteroidota	Bacteroidia	Flavobacteriales	Flavobacteriaceae	Myroides	1	0	0	0	0	0	0	0	0	0	0	0	2	0	0	0	1.09091	0	1	0	0	0	0	0	0	1	0	0	1.5	0	0	1	2.18182	1.68	0	0	0	0	0	0	0	0	0	0
Bacteria	Bacteroidota	Bacteroidia	Bacteroidales	Prevotellaceae	Prevotella_9	1	0	0	0	0	1.05882	0	0	0	0	0	0	1.14286	0	0	1.11111	1.33333	0	1.14286	1	0	0	0	0	0	0	0	0	1	0	0	0	1.6	0	0	1.01408	0	0	0	0	1.11111	0	0	0
Bacteria	Actinobacteriota	Actinobacteria	Micrococcales	Micrococcaceae	Nesterenkonia	0	0	0	0	0	1.05882	0	0	0	1.04348	1.17647	1.07692	0	0	0	1.11111	1.33333	0	1	0	0	0	1.14286	0	1.08	0	0	0	0	0	0	0	0	0	0	0	0	0	0	0	0	0	0	0
Bacteria	Bacteroidota	Bacteroidia	Bacteroidales	Prevotellaceae	Prevotella_9	1	0	0	0	0	1.05882	0	0	0	0	0	0	1.14286	0	0	1.11111	1.33333	0	1.14286	1	0	0	0	0	0	0	0	0	1	0	0	0	1.6	0	0	1.01408	0	0	0	0	1.11111	0	0	0
Bacteria	Actinobacteriota	Actinobacteria	Pseudonocardiales	Pseudonocardiaceae	Pseudonocardia	0	0	0	0	1.55224	1.38462	0	0	1	1.2	1.33333	1.07692	0	0	0	1.33333	1.38462	1.2	1	1.16129	0	0	1.14286	0	1.14894	0	0	0	1.2	0	0	1.86047	0	0	0	0	0	0	0	0	0	0	0	0
Bacteria	Proteobacteria	Gammaproteobacteria	Burkholderiales	Neisseriaceae	Neisseria	1	0	0	0	0	1	0	0	0	1.04348	1.17647	1.07692	0	0	1.21739	1.11111	1	0	1	0	0	0	1.14286	0	1.05882	0	0	0	1.14286	0	0	0	1.33333	1.30435	1.05882	1	0	0	0	0	0	0	0	0
Bacteria	Bacteroidota	Bacteroidia	Flavobacteriales	Flavobacteriaceae	Myroides	1	0	0	0	0	0	0	0	0	0	0	0	2	0	0	0	1.09091	0	1	0	0	0	0	0	0	1	0	0	1.5	0	0	1	2.18182	1.68	0	0	0	0	0	0	0	0	0	0
Bacteria	Bacteroidota	Bacteroidia	Flavobacteriales	Flavobacteriaceae	Myroides	1	0	0	0	0	0	0	0	0	0	0	0	2	0	0	0	1.09091	0	1	0	0	0	0	0	0	1	0	0	1.5	0	0	1	2.18182	1.68	0	0	0	0	0	0	0	0	0	0
Bacteria	Bacteroidota	Bacteroidia	Bacteroidales	Prevotellaceae	Alloprevotella	1	0	0	0	0	1	0	0	0	0	0	0	1.14286	0	0	0	1	0	1	0	0	0	0	0	0	0	1.06977	0	1	0	0	0	0	0	0	1	0	0	0	0	0	0	0	0
Bacteria	Bacteroidota	Bacteroidia	Flavobacteriales	Flavobacteriaceae	Myroides	1	0	0	0	0	0	0	0	0	0	0	0	2	0	0	0	1.09091	0	1	0	0	0	0	0	0	1	0	0	1.5	0	0	1	2.18182	1.68	0	0	0	0	0	0	0	0	0	0
Bacteria	Bacteroidota	Bacteroidia	Cytophagales	Spirosomaceae	Rhabdobacter	1.10526	0	0	0	0	1.31707	0	0	0	0	0	0	0	0	0	1.53846	1.33333	0	1	1	0	0	0	0	0	0	0	0	1.33333	0	0	0	2.0241	1.71429	1.04348	1.125	0	0	1.2	0	1.25	0	0	0
Bacteria	Fusobacteriota	Fusobacteriia	Fusobacteriales	Leptotrichiaceae	Caviibacter	0	0	0	0	1.04	1.05882	0	0	0	0	0	0	0	0	0	0	1.16129	0	1	0	0	0	0	0	0	0	0	0	0	0	0	0	0	0	0	0	0	0	0	0	0	0	0	1
Bacteria	NA	NA	NA	NA	NA
Bacteria	Firmicutes	Clostridia	Lachnospirales	Lachnospiraceae	Lachnospiraceae NK3A20 group	1	0	0	0	0	1.22727	0	0	0	1.03226	1.08108	1.16667	0	0	0	1.19048	1.24138	0	1	1	0	0	1.23077	0	1	0	0	0	1	0	0	0	0	0	0	0	0	0	1.125	0	1.25	0	0	0
Bacteria	Cyanobacteria	Cyanobacteriia	Chloroplast	NA	NA	0	0	0	0	0	1.125	0	0	0	1.02128	1.05263	1.07692	1.14286	0	0	1.22449	1.2	0	1	0	0	1.13208	1.14286	0	0	0	0	0	1	0	0	0	1.14286	0	1.24675	0	0	0	0	0	0	0	0	0
Bacteria	Proteobacteria	Alphaproteobacteria	Rickettsiales	Mitochondria	NA
Bacteria	Proteobacteria	Gammaproteobacteria	Burkholderiales	Comamonadaceae	Pelomonas	1.07692	0	0	0	0	1.08	0	0	0	0	1.17647	1.07692	0	0	1.41414	1.42857	1	0	1	1.09091	0	0	1.14286	0	1.05882	0	0	0	1	0	0	1.67442	2.35294	1.5	1.09091	0	0	0	0	1.14286	0	1	0	0
Bacteria	Proteobacteria	Gammaproteobacteria	Enterobacterales	Enterobacteriaceae	Raoultella	1.07692	1.16667	0	1.21401	1.53846	1.56522	1.09091	1.07692	0	1.04348	1.05263	1.52727	1.14286	2	1.41414	1.29032	2.50746	1	1	1	0	0	1.57377	0	1.27962	0	1.13115	0	1	1	1.04348	2	1.81818	1.5	1.74545	1.22034	1.05882	1.14286	1.54286	1	1.42857	0	0	1.25
Bacteria	Actinobacteriota	Thermoleophilia	Solirubrobacterales	Solirubrobacteraceae	NA	0	0	0	0	0	1.14894	0	0	0	1.02857	1.07143	1	0	0	0	1.5	1	0	1	0	0	0	1.06667	0	1.05882	0	0	0	1.14286	0	0	2.44898	0	0	0	0	0	0	0	0	0	0	0	0
Bacteria	Proteobacteria	Alphaproteobacteria	Rickettsiales	Mitochondria	NA
Bacteria	Actinobacteriota	Actinobacteria	Micrococcales	Cellulomonadaceae	Pseudactinotalea	1	0	0	0	0	1.125	0	0	0	1.04348	1.17647	1	0	0	0	1.42857	0	0	1	1.02857	0	0	1	0	1.125	0	0	0	1	0	0	0	0	0	0	0	0	0	0	0	0	0	0	0
Bacteria	Proteobacteria	Gammaproteobacteria	Burkholderiales	Neisseriaceae	Alysiella	1	0	0	0	0	0	0	0	0	1.04348	1.17647	1.07692	0	0	0	1.11111	1	0	1	0	0	0	1.14286	0	1.125	0	0	0	1	0	0	0	1.14286	0	1.05882	1	0	0	0	0	0	0	0	0
Bacteria	Proteobacteria	Alphaproteobacteria	Rhizobiales	Xanthobacteraceae	Rhodopseudomonas	1	0	0	0	0	0	0	0	0	1.04348	1.05263	1.07692	0	0	0	2.01923	1.38462	0	1	1.38462	0	0	1.06667	0	1.09091	1	0	0	1.33333	0	0	1.85022	3.63636	1.15385	0	0	0	0	0	0	0	1	1	0
Bacteria	Firmicutes	Bacilli	Lactobacillales	Streptococcaceae	Streptococcus	1	0	0	0	0	1	0	0	0	0	0	1.16667	0	0	0	1.11111	0	0	1	0	0	0	1.23077	0	0	0	1.12195	0	1	0	0	0	0	0	1.10345	0	0	0	0	0	0	0	0	1
Bacteria	Firmicutes	Bacilli	Staphylococcales	Staphylococcaceae	Staphylococcus	0	0	0	0	0	1.125	0	0	1.33333	0	0	1	0	0	0	1.11111	1.09091	0	1	0	0	0	1.06667	0	0	0	1.09524	0	0	0	0	0	1.2	0	0	1.01408	0	0	0	0	0	0	0	1
Bacteria	Bacteroidota	Bacteroidia	Bacteroidales	Prevotellaceae	Prevotella_9	1	0	0	0	0	1.05882	0	0	0	0	0	0	1.14286	0	0	1.11111	1.33333	0	1.14286	1	0	0	0	0	0	0	0	0	1	0	0	0	1.6	0	0	1.01408	0	0	0	0	1.11111	0	0	0
Bacteria	Firmicutes	Bacilli	Staphylococcales	Staphylococcaceae	Staphylococcus	0	0	0	0	1.18182	1.2	0	0	1.14286	1.17073	1.17647	1	0	0	0	1.11111	1.09091	0	1	0	0	0	1.06667	0	0	0	1.09524	0	0	0	0	0	1.2	0	0	1.01408	0	0	0	0	0	0	0	1
Bacteria	Proteobacteria	Gammaproteobacteria	Burkholderiales	Burkholderiaceae	Burkholderia-Caballeronia-Paraburkholderia	1.27273	1.16667	0	0	1.08333	1.05882	0	0	1	1.23077	1.35593	1.3125	0	1.11111	0	2.27273	1.09091	1	1	1.02857	0	0	1.41176	0	1.27059	1	1.17091	0	1	0	0	1.8	1.6	0	1.35849	1.125	0	0	0	1	0	0	0	0
Bacteria	Proteobacteria	Gammaproteobacteria	Enterobacterales	Enterobacteriaceae	Raoultella	1.07692	1.2	0	1.21401	1.35652	1.33333	1.07865	1.2	0	1.02128	1.05263	1.5	1.14286	2	1.63424	1.29496	1.53191	1	1	1	0	0	1.54839	0	1.17391	0	1.1405	0	1	1	1.03226	2	2.6087	1.5	1.59292	1.38462	0	0	1.31707	1	1.25	0	0	0
Bacteria	Proteobacteria	Gammaproteobacteria	Xanthomonadales	Xanthomonadaceae	Stenotrophomonas	1.16667	0	0	0	1.05405	1.08	0	0	0	0	0	1.16667	0	0	1.36585	1.15385	1	0	1	0	0	0	1.26316	0	1.05882	0	0	0	1	0	0	1.33333	1.88235	2.14286	1.33333	0	0	0	0	0	0	0	0	0
Bacteria	Bacteroidota	Bacteroidia	Flavobacteriales	Weeksellaceae	Chryseobacterium	1.07692	0	0	0	0	1.05882	0	0	0	0	0	0	0	0	0	0	1.125	0	1	0	0	0	0	0	0	0	0	0	1.14286	0	0	1.09091	1.84615	0	1.04348	1	0	0	0	0	1	0	0	0
Bacteria	Bacteroidota	Bacteroidia	Flavobacteriales	Flavobacteriaceae	Myroides	0	0	0	0	0	0	0	0	0	0	0	0	2.18182	0	0	0	1.09091	0	1	0	0	0	0	0	0	1	0	0	1.33333	0	0	1.09091	2.52632	1.76471	0	0	0	0	0	0	0	0	0	0
Bacteria	Proteobacteria	Gammaproteobacteria	Burkholderiales	Comamonadaceae	Variovorax	1.07692	1.3125	0	0	1.14706	1.05882	0	0	0	1.04348	1.17647	1.33333	1.14286	0	0	2	1.38462	1	1	1.02857	0	1.11111	1.43284	0	1.10526	0	0	0	1	0	0	3.64865	1.29032	1.5625	0	1.10769	0	0	0	0	0	1	1	0
Bacteria	Firmicutes	Clostridia	Oscillospirales	Oscillospiraceae	UCG-005	1	0	0	0	0	1.05882	0	0	0	1.02128	1.05263	1.07692	1.14286	0	0	1.11111	0	0	1	1	0	0	1.14286	0	1	0	0	0	1	0	0	0	0	0	0	0	0	0	0	0	0	0	0	0
Bacteria	Bacteroidota	Bacteroidia	Flavobacteriales	Flavobacteriaceae	Myroides	1	0	0	0	0	0	0	0	0	0	0	0	2	0	0	0	1.09091	0	1	0	0	0	0	0	0	1	0	0	1.5	0	0	1	2.18182	1.68	0	0	0	0	0	0	0	0	0	0
Bacteria	Proteobacteria	Gammaproteobacteria	Pseudomonadales	Pseudomonadaceae	Pseudomonas	1.16667	0	0	0	0	1.2	0	0	0	1.07463	1.17647	1.5	1	1.11111	1.36585	1.46341	1.17073	0	1	1.02857	0	1.2766	1.54839	0	1.31707	0	0	1.36364	1.23077	0	0	1.09091	1.88235	0	1.14286	1.24138	0	0	0	0	0	0	0	0
Bacteria	Actinobacteriota	Actinobacteria	Micrococcales	Intrasporangiaceae	Ornithinimicrobium	1	0	0	0	1.17293	1.14894	0	0	1	0	0	1	0	0	0	1.33333	1.09091	0	1	1.09091	0	0	1	0	0	0	0	0	1	0	0	0	0	0	0	0	0	0	0	0	0	0	0	0
Bacteria	Proteobacteria	Gammaproteobacteria	Enterobacterales	Enterobacteriaceae	Raoultella	1.10526	1.2	0	1.22835	1.36842	1.33333	1.11628	1.2	0	1.04348	1.05263	1.5	1	2	1.63424	1.29496	2.48276	1	1	1	0	0	1.54839	0	1.19469	0	1.1405	0	0	1	1.04348	2	2.6087	1.62162	1.63358	1.5	0	0	1.31707	1	1.25	0	0	1.11111
Bacteria	Proteobacteria	Gammaproteobacteria	Burkholderiales	Burkholderiaceae	Ralstonia	1.07692	0	0	0	0	1.05882	0	0	0	1.09924	1.24352	1.27273	0	0	1.13953	1.39535	1	1.14286	1	1.02857	0	0	1.33333	0	1.14894	0	0	0	1	0	0	2.25	1.27273	1.17647	1.26316	1.01408	0	0	0	0	0	0	0	0
Bacteria	Proteobacteria	Gammaproteobacteria	Burkholderiales	Neisseriaceae	Neisseria	1	0	0	0	0	1	0	0	0	1.04348	1.17647	1.07692	0	0	1.21739	1.11111	1	0	1	0	0	0	1.14286	0	1.05882	0	0	0	1.14286	0	0	0	1.33333	1.30435	1.05882	1	0	0	0	0	0	0	0	0
Bacteria	Proteobacteria	Gammaproteobacteria	Enterobacterales	Aeromonadaceae	Aeromonas	1.07692	0	0	0	0	1.125	0	0	0	1.17073	1.17647	1.12	1.14286	1	1.47368	1.26582	1.5	0	1	0	0	0	1.18519	0	1.24138	0	1.12195	0	1.14286	0	0	2.11765	2.28571	1.5	1.5	1.24138	0	0	0	0	0	0	0	0
Bacteria	Proteobacteria	Gammaproteobacteria	Enterobacterales	Enterobacteriaceae	Raoultella	1.07692	1.2	0	1.21401	1.35652	1.33333	1.07865	1.2	0	1.02128	1.05263	1.5	1.14286	2	1.63424	1.29496	1.53191	1	1	1	0	0	1.54839	0	1.17391	0	1.1405	0	1	1	1.03226	2	2.6087	1.5	1.59292	1.38462	0	0	1.31707	1	1.25	0	0	0
Bacteria	Bacteroidota	Bacteroidia	Flavobacteriales	Flavobacteriaceae	Myroides	1	0	0	0	0	0	0	0	0	0	0	0	2	0	0	0	1.09091	0	1	0	0	0	0	0	0	1	0	0	1.5	0	0	1	2.18182	1.68	0	0	0	0	0	0	0	0	0	0
Bacteria	Proteobacteria	Alphaproteobacteria	Rhizobiales	Beijerinckiaceae	Methylobacterium-Methylorubrum	0	0	0	0	0	1.05882	0	0	0	1.04348	1.05263	1.27273	1.14286	0	1.3125	1.62162	1.09091	0	1	1.02857	0	0	1.33333	0	1.125	0	0	0	1	0	0	0	2.18182	1.30435	0	0	0	0	0	0	0	0	0	0
Bacteria	Bacteroidota	Bacteroidia	Bacteroidales	Prevotellaceae	Prevotella_9	1	0	0	0	0	1.05882	0	0	0	0	0	0	1.14286	0	0	1.11111	1.33333	0	1.14286	1	0	0	0	0	0	0	0	0	1	0	0	0	1.6	0	0	1.01408	0	0	0	0	1.11111	0	0	0
Bacteria	Bdellovibrionota	Oligoflexia	0319-6G20	NA	NA	1	0	0	0	0	1	0	0	0	0	0	0	0	0	0	1.53846	1.09091	0	1	0	0	0	0	0	1	0	0	0	1.33333	0	0	2.11765	1.2	0	0	0	0	0	0	0	0	0	0	0
Bacteria	Actinobacteriota	Actinobacteria	Corynebacteriales	Corynebacteriaceae	Corynebacterium	1	0	0	0	1.09859	1.05882	0	0	0	1.02128	1.05263	1	0	0	0	1.11111	1	0	1	0	0	0	1.06667	0	1.05882	0	0	0	1	0	0	0	0	0	1.06667	1.2	0	0	0	0	0	0	0	0
Bacteria	Proteobacteria	Gammaproteobacteria	Enterobacterales	Aeromonadaceae	Aeromonas	1.07692	0	0	0	0	1.125	0	0	0	1.17073	1.17647	1.12	1.14286	1	1.47368	1.26582	1.5	0	1	0	0	0	1.18519	0	1.24138	0	1.12195	0	1.14286	0	0	2.11765	2.28571	1.5	1.5	1.24138	0	0	0	0	0	0	0	0
Bacteria	Actinobacteriota	Actinobacteria	Micrococcales	Intrasporangiaceae	Terracoccus	1	0	0	0	1.21495	1.2	0	0	0	1.04348	1.17647	1	0	0	0	1.5	1.09091	0	1	1.02857	0	0	1	0	1	0	0	0	1	0	0	0	0	0	0	0	0	0	0	0	0	0	0	0
Bacteria	Bacteroidota	Bacteroidia	Bacteroidales	Rikenellaceae	Rikenellaceae RC9 gut group	1	0	0	0	0	1.14894	0	0	0	1.02128	0	0	1.14286	0	0	1.33333	1	0	1	1	0	0	0	0	0	0	1.05344	0	1	0	0	0	1.33333	0	0	0	0	0	0	0	0	0	0	0
Bacteria	Proteobacteria	Gammaproteobacteria	Enterobacterales	Pasteurellaceae	Actinobacillus	1	0	0	0	0	1	0	0	0	1	0	1.07692	1.14286	0	1.12	1.17647	1.09091	0	1	0	0	0	1.14286	0	1.05882	0	1.09524	0	0	1	0	1.09091	1.14286	1.15385	1.07865	1.10769	0	1	0	0	0	0	0	1
Bacteria	Proteobacteria	Alphaproteobacteria	Rhizobiales	Rhizobiaceae	Phyllobacterium	1	0	0	0	0	1.05882	0	0	0	1.02128	1.05263	1.07692	0	0	0	1.52284	1.2	0	1	1.02857	0	0	1.06667	0	1.09091	0	0	0	1	0	0	0	2.43478	1.15385	0	1	0	0	0	0	0	0	0	0
Bacteria	Bacteroidota	Bacteroidia	Bacteroidales	Prevotellaceae	Alloprevotella	1	0	0	0	0	1	0	0	0	0	0	0	1.14286	0	0	0	1	0	1	0	0	0	0	0	0	0	1.06977	0	1	0	0	0	0	0	0	1	0	0	0	0	0	0	0	0
Bacteria	Bacteroidota	Bacteroidia	Flavobacteriales	Weeksellaceae	Cloacibacterium	1.07692	0	0	0	0	1.05882	0	0	0	0	0	0	0	0	0	0	1.09091	0	1	0	0	0	0	0	0	0	0	0	1.14286	0	0	1.09091	1.33333	0	0	1	0	0	0	0	0	0	0	0
Bacteria	Actinobacteriota	Actinobacteria	Propionibacteriales	Nocardioidaceae	Nocardioides	1.64706	0	0	0	0	1	0	0	0	1.02857	1.07143	1.07692	0	0	0	1.5	1	0	1	1	0	0	1.06667	0	1.2	0	0	0	1	0	0	1.96109	0	0	0	0	0	0	0	0	0	0	0	0
Bacteria	Fusobacteriota	Fusobacteriia	Fusobacteriales	Fusobacteriaceae	Fusobacterium	1	0	0	0	1.04	1	0	0	0	0	0	0	1	0	0	1.11111	1.2	0	1	1.04348	0	0	0	0	0	0	0	0	1.33333	0	0	0	0	0	0	1.01408	0	0	0	0	0	0	0	0
Bacteria	Bacteroidota	Bacteroidia	Bacteroidales	Porphyromonadaceae	Porphyromonas	0	0	0	0	0	1	0	0	0	0	0	0	0	0	0	0	0	0	1	1.24138	0	0	0	0	0	0	0	0	1	0	0	0	1.14286	0	0	1	0	0	0	0	0	0	0	0
Bacteria	Bacteroidota	Bacteroidia	Cytophagales	Amoebophilaceae	Candidatus Amoebophilus	1	0	0	0	0	1.2	0	0	0	0	0	0	0	0	0	1.42857	1.125	0	1	1	0	0	0	0	0	0	0	0	1.33333	0	0	1.125	1.23077	0	1.23077	1	0	0	0	0	1.30435	0	0	0
Bacteria	Proteobacteria	Gammaproteobacteria	Burkholderiales	Comamonadaceae	Pelomonas	1.07692	0	0	0	1.04	1.05882	0	0	0	0	1.19403	1.07692	0	0	1.21739	1.53846	1	0	1	1.125	0	0	1.14286	0	1.22727	0	0	0	1.2	0	0	1.6	1.23077	1.30435	0	0	0	0	0	0	0	1	0	0
Bacteria	NA	NA	NA	NA	NA
Bacteria	Proteobacteria	Gammaproteobacteria	Enterobacterales	Enterobacteriaceae	Escherichia-Shigella	1.10526	0	0	1.13869	1.32203	1.28571	1.21519	1.16667	0	1.17073	1.17647	1.2	1.14286	1	1.12	1.2	1.38462	0	1	1.02857	0	0	1.26316	0	1.14894	0	1.104	0	1.33333	1.07143	1.03226	2	1.14286	1.30435	1.7092	1.41176	1	1	1	1.14286	1	0	0	1.11111
Bacteria	Proteobacteria	Gammaproteobacteria	Burkholderiales	Neisseriaceae	Neisseria	1	0	0	0	0	1	0	0	0	1.04348	1.17647	1.07692	0	0	1.21739	1.11111	1	0	1	0	0	0	1.14286	0	1.05882	0	0	0	1.14286	0	0	0	1.33333	1.30435	1.05882	1	0	0	0	0	0	0	0	0
Bacteria	Proteobacteria	Gammaproteobacteria	Enterobacterales	Succinivibrionaceae	Succinivibrio	1	0	0	0	0	0	0	0	0	1.04348	1.17647	1	1	0	1.27273	1.17647	1.09091	0	1	0	0	0	1.06667	0	1.05882	0	0	0	1	0	0	0	1.6	1.30435	0	1.02857	0	0	0	0	0	0	0	0
Bacteria	Actinobacteriota	Actinobacteria	Micrococcales	Microbacteriaceae	NA	0	0	0	0	0	1.125	0	0	0	1.04348	1.17647	1.07692	1	0	0	1.22449	1.5	0	1	0	0	0	1.14286	0	1.09091	0	0	0	1	0	0	0	0	0	0	0	0	0	0	0	0	0	0	0
Bacteria	Bacteroidota	Bacteroidia	Bacteroidales	Prevotellaceae	Prevotella	1	0	0	0	0	1.05882	0	0	0	0	0	0	1.14286	0	0	0	1.33333	0	1.14286	1	0	0	0	0	0	0	0	0	1	0	0	0	1.14286	0	0	1.01408	0	0	0	0	0	0	0	0
Bacteria	Bacteroidota	Bacteroidia	Bacteroidales	Prevotellaceae	NA	1	0	0	0	0	1.05882	0	0	0	0	0	0	1.14286	0	0	0	1.33333	0	1.14286	0	0	0	0	0	0	0	0	0	1	0	0	0	1	0	0	1.01408	0	0	0	0	0	0	0	0
Bacteria	Bacteroidota	Bacteroidia	Flavobacteriales	Weeksellaceae	Bergeyella	1.07692	0	0	0	0	0	0	0	0	0	0	0	1.14286	0	0	1.33333	1.09091	0	1	0	0	0	0	0	0	0	0	0	1.14286	0	0	1.09091	1.33333	0	0	1	0	0	0	0	1	0	0	0
Bacteria	Proteobacteria	Gammaproteobacteria	Burkholderiales	Comamonadaceae	Pelomonas	1.07692	0	0	0	1.04	1.05882	0	0	0	0	1.19403	1.07692	0	0	1.21739	1.53846	1	0	1	1.125	0	0	1.14286	0	1.22727	0	0	0	1.2	0	0	1.6	1.23077	1.30435	0	0	0	0	0	0	0	1	0	0
Bacteria	Actinobacteriota	Thermoleophilia	Solirubrobacterales	67-14	NA	0	0	0	0	0	1.14894	0	0	0	1.02857	1.07143	1.07692	0	0	0	1.90476	1	0	1	0	0	0	1.14286	0	1.16129	0	0	0	1.14286	0	0	2.57143	0	0	0	0	0	0	0	0	0	0	0	0
Bacteria	Firmicutes	Clostridia	Oscillospirales	Oscillospiraceae	UCG-005	1	0	0	0	0	1.05882	0	0	0	1.02128	1.05263	1.07692	1.14286	0	0	1.11111	0	0	1	1	0	0	1.14286	0	1	0	0	0	1	0	0	0	0	0	0	0	0	0	0	0	0	0	0	0
Bacteria	Proteobacteria	Gammaproteobacteria	Burkholderiales	Oxalobacteraceae	Massilia	1	0	0	0	0	1.16129	0	0	0	0	1.17647	0	0	1.11111	0	1.5	1	0	1	1.02857	0	1.25	0	0	1.2	0	0	0	1.2	0	0	1.33333	1.25	0	1.26316	1.09091	0	0	0	0	0	0	0	0
Bacteria	Firmicutes	Clostridia	Lachnospirales	Lachnospiraceae	Frisingicoccus	1.16667	0	0	0	0	1.53846	0	0	0	0	1.07143	1.27273	1.33333	0	0	1.35135	1.42857	0	0	1.02857	0	0	1.33333	0	1.34328	0	0	0	1.14286	0	0	0	0	0	0	0	0	1.45455	0	0	0	0	0	0
Bacteria	Proteobacteria	Gammaproteobacteria	Pseudomonadales	Pseudomonadaceae	Pseudomonas	1.16667	1.16667	0	0	0	0	0	0	1.14286	1.46939	1.57895	1.5	1.14286	1.11111	1.36585	1.30435	1.09091	1	1	1.02857	0	0	1.54839	0	1.17391	0	0	1.11111	1.14286	0	0	2.44898	1.88235	1.5	1.23077	1.24855	0	0	0	0	0	0	0	0
Bacteria	Firmicutes	Clostridia	Oscillospirales	Ruminococcaceae	Faecalibacterium	1	0	0	0	0	1.08	0	0	0	1.18033	1.2	1.07692	1	0	0	1.11111	1.09091	0	1	1	0	0	1.14286	0	1	0	0	0	1	0	0	0	0	0	0	0	0	0	0	0	0	0	0	0
Bacteria	Firmicutes	Bacilli	Staphylococcales	Staphylococcaceae	Staphylococcus	0	0	0	0	1.18182	1.2	0	0	1.14286	1.17073	1.17647	1	0	0	0	1.11111	1.09091	0	1	0	0	0	1.06667	0	0	0	1.09524	0	0	0	0	0	1.2	0	0	1.01408	0	0	0	0	0	0	0	1
Bacteria	Bdellovibrionota	Oligoflexia	0319-6G20	NA	NA	1	0	0	0	0	1	0	0	0	0	0	0	0	0	0	1.53846	1.09091	0	1	0	0	0	0	0	1	0	0	0	1.33333	0	0	2.11765	1.2	0	0	0	0	0	0	0	0	0	0	0
Bacteria	Proteobacteria	Gammaproteobacteria	Pseudomonadales	Moraxellaceae	NA	1	0	0	0	0	0	0	0	0	1.04348	1.17647	1	0	0	1.10526	1.11111	1	0	1	0	0	0	1.06667	0	1	0	0	0	0	0	0	1.56522	1.2	0	0	1.10769	0	0	0	0	0	0	0	0
Bacteria	Proteobacteria	Gammaproteobacteria	Pseudomonadales	Pseudomonadaceae	Pseudomonas	1.16667	0	0	0	0	1.2	0	0	0	1.07463	1.17647	1.5	1	1.11111	1.34615	1.46341	1.16129	0	1	1.02857	0	1.17647	1.54839	0	1.22727	0	0	1.36364	1.23077	0	0	1.09091	1.81818	0	1.14286	1.24138	0	0	0	0	0	0	0	0
Bacteria	Proteobacteria	Gammaproteobacteria	Enterobacterales	Enterobacteriaceae	Escherichia-Shigella	1.07692	1	0	1.13869	1.32203	1.28571	1.12941	1.16667	0	1.02128	1.05263	1.2	1.14286	1	1.16667	1.2	1.38462	0	1	1.02857	0	1.17647	1.26316	0	1.08	0	1.09524	0	1.33333	1.07143	1.03226	2	1.14286	1.15385	1.7092	1.22034	1	1	1.05882	1.14286	1	0	0	1.11111
Bacteria	Bacteroidota	Bacteroidia	Cytophagales	Cyclobacteriaceae	Anditalea	1.07692	0	0	0	0	1.22727	0	0	0	1.09091	1.09589	1.07692	0	0	0	1.76471	1.09091	0	1	0	0	0	1.17073	0	1.22727	0	0	0	1	0	0	1.09091	1.14286	0	1.06667	0	0	0	0	0	1	0	0	0
Bacteria	Firmicutes	Clostridia	Lachnospirales	Lachnospiraceae	Acetitomaculum	1	0	0	0	0	1.08	0	0	0	1.02857	1.07143	1.16667	1	0	0	1.17647	1.125	0	1	1	0	0	1.23077	0	1.05882	0	0	0	1	0	0	0	0	0	0	0	0	0	0	0	0	0	0	1
Bacteria	Bacteroidota	Bacteroidia	Flavobacteriales	Weeksellaceae	Elizabethkingia	1.16667	0	0	0	0	1.08	0	0	0	0	0	0	1.2	0	0	1.33333	1.09091	0	1	0	0	0	0	0	0	0	0	0	1.14286	0	0	0	0	0	0	1.09091	0	0	0	0	1.25	0	0	0
Bacteria	Acidobacteriota	Blastocatellia	Blastocatellales	Blastocatellaceae	Stenotrophobacter	1	0	0	0	1.08333	1.05882	0	0	0	0	0	1	0	0	0	1.33333	1	0	1	0	0	1.32743	1.09091	0	1.05882	0	0	0	1.14286	0	0	1.26316	1.23077	0	0	0	0	0	0	0	0	0	0	0
Bacteria	Bacteroidota	Bacteroidia	Flavobacteriales	Flavobacteriaceae	Myroides	1	0	0	0	0	0	0	0	0	0	0	0	2	0	0	0	1.09091	0	1	0	0	0	0	0	0	1	0	0	1.5	0	0	1	2.18182	1.68	0	0	0	0	0	0	0	0	0	0
Bacteria	Proteobacteria	Gammaproteobacteria	Pseudomonadales	Pseudomonadaceae	Pseudomonas	1.16667	0	0	0	0	1.2	0	0	0	1.07463	1.17647	1.5	1	1.11111	1.36585	1.46341	1.16129	1	1	1.02857	0	1.25	1.54839	0	1.28571	0	0	1.39535	1.23077	0	0	1.09091	1.88235	0	1.14286	1.24138	0	0	0	0	0	0	0	0
Bacteria	Proteobacteria	Gammaproteobacteria	Enterobacterales	Morganellaceae	Providencia	1	1.07692	0	0	1.13043	1.125	0	0	0	1.02128	1.05263	1.2	1.14286	0	1.12	1.2	1.09091	0	1	0	0	0	1.2973	0	1.22727	0	1.16456	0	0	1.03448	0	2.11765	1.14286	1.44928	1.58242	1.10769	0	0	0	0	0	0	0	0
Bacteria	Bacteroidota	Bacteroidia	Bacteroidales	Prevotellaceae	Alloprevotella	1	0	0	0	0	1	0	0	0	0	0	0	1.14286	0	0	0	1	0	1	0	0	0	0	0	0	0	1.06977	0	1	0	0	0	0	0	0	1	0	0	0	0	0	0	0	0
Bacteria	Firmicutes	Negativicutes	Acidaminococcales	Acidaminococcaceae	Succiniclasticum	0	0	0	0	0	0	0	0	0	1.04348	1.17647	1.10526	1	0	0	0	1	0	1	1.03846	0	0	1.17073	0	0	0	0	0	0	0	0	0	0	0	0	0	0	0	0	0	0	0	0	0
Bacteria	Bacteroidota	Bacteroidia	Cytophagales	Cyclobacteriaceae	Anditalea	1.07692	0	0	0	0	1.22727	0	0	0	1.09091	1.09589	1.07692	0	0	0	1.76471	1.09091	0	1	0	0	0	1.17073	0	1.22727	0	0	0	1	0	0	1.09091	1.14286	0	1.06667	0	0	0	0	0	1	0	0	0
Bacteria	Actinobacteriota	Actinobacteria	Micrococcales	Brevibacteriaceae	Brevibacterium	0	0	0	0	1.16418	1.08	0	0	0	1.05109	1.2	1.16667	0	0	0	1.2069	1	0	1	0	0	0	1.14286	1.38462	1.16129	0	0	0	0	0	0	1.34043	0	0	0	0	0	0	0	0	0	0	0	0
Bacteria	Proteobacteria	Gammaproteobacteria	Burkholderiales	Neisseriaceae	Neisseria	1	0	0	0	0	0	0	0	0	1.04348	1.17647	1	1	0	1.16667	1.11111	1	0	1	0	0	0	1.06667	0	1.05882	1	1.06977	0	1	0	0	0	1.33333	1.5	1.16129	1	0	0	0	0	0	0	0	0
Bacteria	Proteobacteria	Gammaproteobacteria	Burkholderiales	Comamonadaceae	Pelomonas	1.07692	0	0	0	1.04	1.05882	0	0	0	0	1.19403	1.07692	0	0	1.21739	1.53846	1	0	1	1.125	0	0	1.14286	0	1.22727	0	0	0	1.2	0	0	1.6	1.23077	1.30435	0	0	0	0	0	0	0	1	0	0
Bacteria	Proteobacteria	Alphaproteobacteria	Rhizobiales	Methyloligellaceae	Methyloceanibacter	1	0	0	0	0	1	0	0	0	1.02128	1.05263	1.07692	0	0	0	1.22449	1.2	0	1	1.02857	0	0	1.14286	0	1.08	0	0	0	1	0	0	0	2	1.15385	0	1	0	0	0	0	0	0	0	0
Bacteria	Proteobacteria	Gammaproteobacteria	Enterobacterales	Succinivibrionaceae	Succinivibrio	1	0	0	0	0	0	0	0	0	1.04348	1.17647	1	1	0	1.27273	1.17647	1.09091	0	1	0	0	0	1.06667	0	1.05882	0	0	0	1	0	0	0	1.6	1.30435	0	1.02857	0	0	0	0	0	0	0	0
Bacteria	Proteobacteria	Gammaproteobacteria	Enterobacterales	Enterobacteriaceae	Raoultella	1.10526	1.2	0	1.22835	1.36842	1.33333	1.11628	1.2	0	1.04348	1.05263	1.5	1	2	1.63424	1.29496	2.48276	1	1	1	0	0	1.54839	0	1.19469	0	1.1405	0	0	1	1.04348	2	2.6087	1.62162	1.63358	1.5	0	0	1.31707	1	1.25	0	0	1.11111
Bacteria	Proteobacteria	Gammaproteobacteria	Enterobacterales	Enterobacteriaceae	Raoultella	1.10526	1.2	0	1.22835	1.36842	1.33333	1.11628	1.2	0	1.04348	1.05263	1.5	1	2	1.63424	1.29496	2.48276	1	1	1	0	0	1.54839	0	1.19469	0	1.1405	0	0	1	1.04348	2	2.6087	1.62162	1.63358	1.5	0	0	1.31707	1	1.25	0	0	1.11111
Bacteria	Bacteroidota	Bacteroidia	Bacteroidales	Prevotellaceae	Prevotella_9	1	0	0	0	0	1.05882	0	0	0	0	0	0	1.14286	0	0	1.11111	1.33333	0	1.14286	1	0	0	0	0	0	0	0	0	1	0	0	0	1.6	0	0	1.01408	0	0	0	0	1.11111	0	0	0
Bacteria	Bacteroidota	Bacteroidia	Flavobacteriales	Weeksellaceae	Elizabethkingia	1.16667	0	0	0	0	1.08	0	0	0	0	0	0	1.2	0	0	1.33333	1.09091	0	1	0	0	0	0	0	0	0	0	0	1.14286	0	0	0	0	0	0	1.09091	0	0	0	0	1.25	0	0	0
Bacteria	Proteobacteria	Alphaproteobacteria	Rickettsiales	Mitochondria	NA
Bacteria	Bacteroidota	Bacteroidia	Bacteroidales	Muribaculaceae	NA	1	0	0	0	0	1.05882	0	0	0	0	0	0	1.14286	0	0	1.11111	1	0	1	0	0	0	0	0	0	0	0	0	1	0	0	0	1	0	0	0	0	0	1	0	1	0	0	0
Bacteria	Proteobacteria	Alphaproteobacteria	Rickettsiales	Mitochondria	NA
Bacteria	Proteobacteria	Gammaproteobacteria	Burkholderiales	Burkholderiaceae	Ralstonia	1.07692	1.33333	0	0	0	1.08	0	0	0	1.09091	1.19403	1.3125	0	0	1.23529	1.5	1	1.2	1	1.02857	0	0	1.37143	0	1.16129	0	0	0	1.14286	0	0	2.83465	1.5	2.14286	1.33333	1.01408	0	0	0	0	1.11111	0	0	0
Bacteria	Proteobacteria	Alphaproteobacteria	Rhizobiales	Xanthobacteraceae	Rhodopseudomonas	1	0	0	0	1.14706	1.08	0	0	0	1.09091	1.08108	1.3125	0	0	0	2.1875	1.4876	0	1	1.02857	0	1.40625	1.37143	0	1.26761	0	1.17949	0	2.18182	0	0	0	3.63636	1.15385	0	0	0	0	0	0	0	0	0	0
Bacteria	Proteobacteria	Gammaproteobacteria	Burkholderiales	Comamonadaceae	Pelomonas	1.07692	0	0	0	1.04	1.05882	0	0	0	0	1.19403	1.07692	0	0	1.21739	1.53846	1	0	1	1.125	0	0	1.14286	0	1.22727	0	0	0	1.2	0	0	1.6	1.23077	1.30435	0	0	0	0	0	0	0	1	0	0
Bacteria	Proteobacteria	Gammaproteobacteria	Burkholderiales	Oxalobacteraceae	Herbaspirillum	1	0	0	0	1.2	1.14894	0	0	0	1.26316	1.35593	0	0	0	1.14754	1.39535	1.16129	1.14286	1	1.02857	0	1.30435	0	0	1.22727	0	0	0	1.33333	0	0	2.53521	1.29032	1.33333	1.37143	1.1134	0	0	0	0	0	0	0	0
Bacteria	Bacteroidota	Bacteroidia	Flavobacteriales	Flavobacteriaceae	Capnocytophaga	1	0	0	0	0	1	0	0	0	0	0	0	1.33333	0	0	0	1.09091	0	1	0	0	0	0	0	0	0	1.06977	0	1	0	0	0	1.6	0	0	0	0	0	0	0	0	0	0	0
Bacteria	Firmicutes	Clostridia	Oscillospirales	Oscillospiraceae	UCG-005	1	0	0	0	0	1.05882	0	0	0	1.02128	1.05263	1.07692	1.14286	0	0	1.11111	0	0	1	1	0	0	1.14286	0	1	0	0	0	1	0	0	0	0	0	0	0	0	0	0	0	0	0	0	0
Bacteria	Firmicutes	Bacilli	Lactobacillales	Streptococcaceae	Streptococcus	0	0	0	0	1.10638	1	0	0	0	0	0	1	0	0	0	0	1.125	0	1	0	0	0	1	0	0	0	1.08661	0	1	0	0	0	0	0	0	1.09091	0	0	0	0	0	0	0	1
Bacteria	Bacteroidota	Bacteroidia	Flavobacteriales	Weeksellaceae	Elizabethkingia	1.16667	0	0	0	0	1.08	0	0	0	0	0	0	1.2	0	0	1.33333	1.09091	0	1	0	0	0	0	0	0	0	0	0	1.14286	0	0	0	0	0	0	1.09091	0	0	0	0	1.25	0	0	0
Bacteria	Actinobacteriota	Coriobacteriia	Coriobacteriales	Atopobiaceae	Olsenella	0	0	0	0	1.09859	1.14894	0	0	0	1.02128	1.05263	1.07692	0	0	0	1.11111	1.28571	0	1	0	0	0	1.06667	0	0	0	0	0	1	0	0	0	0	0	1.09091	0	0	0	0	0	0	0	0	0
Bacteria	Proteobacteria	Alphaproteobacteria	Rhizobiales	Rhizobiaceae	Allorhizobium-Neorhizobium-Pararhizobium-Rhizobium	1.07692	0	0	0	0	1.05882	0	0	0	1.02128	1.05263	1.2	0	0	0	1.5	0	0	1	1.02857	0	0	1.17073	0	1.10769	0	0	0	1	0	0	0	2.76923	1.19048	0	1	0	0	0	0	0	1	1	0
Bacteria	Bacteroidota	Bacteroidia	Bacteroidales	Porphyromonadaceae	Porphyromonas	0	0	0	0	0	1	0	0	0	0	0	0	0	0	0	0	0	0	1	1.24138	0	0	0	0	0	0	0	0	1	0	0	0	1.14286	0	0	1	0	0	0	0	0	0	0	0
Bacteria	Proteobacteria	Gammaproteobacteria	Enterobacterales	Enterobacteriaceae	Escherichia-Shigella	1.10526	0	0	1.15556	1.33333	1.33333	1.12941	1.16667	0	1.02128	1.05263	1.2	1.14286	1	1.16667	1.2	1.41176	0	1	1.02857	0	1.05263	1.26316	0	1.14894	0	1.10843	0	0	1	1.04348	2	1.14286	1.15385	1.72973	1.41176	1	1	1.08	1.14286	1	0	0	1.11111
Bacteria	Proteobacteria	Gammaproteobacteria	Enterobacterales	Enterobacteriaceae	Raoultella	1.10526	1.2	0	1.22835	1.36842	1.33333	1.11628	1.2	0	1.04348	1.05263	1.5	1	2	1.63424	1.29496	2.48276	1	1	1	0	0	1.54839	0	1.19469	0	1.1405	0	0	1	1.04348	2	2.6087	1.62162	1.63358	1.5	0	0	1.31707	1	1.25	0	0	1.11111
Bacteria	Proteobacteria	Alphaproteobacteria	Rhizobiales	Beijerinckiaceae	Methylobacterium-Methylorubrum	0	0	0	0	0	1.05882	0	0	0	1.04348	1.05263	1.27273	1.14286	0	1.3125	1.62162	1.09091	0	1	1.02857	0	0	1.33333	0	1.125	0	0	0	1	0	0	0	2.18182	1.30435	0	0	0	0	0	0	0	0	0	0
Bacteria	Bacteroidota	Bacteroidia	Flavobacteriales	Flavobacteriaceae	Myroides	0	0	0	0	0	0	0	0	0	0	0	0	2.18182	0	0	0	1.09091	0	1	0	0	0	0	0	0	1	0	0	1.33333	0	0	1.09091	2.52632	1.76471	0	0	0	0	0	0	0	0	0	0
Bacteria	Proteobacteria	Gammaproteobacteria	Pseudomonadales	Pseudomonadaceae	Pseudomonas	1.16667	0	0	0	0	0	0	0	0	1.10769	1.2	1.37705	0	1.11111	1.23529	1.30435	1.09091	1	1	1.02857	0	1.36364	1.43284	0	1.17391	0	0	1.11111	1.33333	0	0	2.27027	1.5	1.30435	1.06667	1.24855	0	0	0	0	0	0	0	0
Bacteria	Spirochaetota	Spirochaetia	Spirochaetales	Spirochaetaceae	Treponema	1	0	0	0	0	0	0	0	0	1.02128	1.05263	1	0	0	0	1.17647	0	0	1	1	0	0	0	0	0	0	0	0	1	0	0	0	0	0	0	0	0	0	0	0	0	0	0	0
Bacteria	Bacteroidota	Bacteroidia	Bacteroidales	Bacteroidaceae	Bacteroides	1.07692	0	0	0	0	1.27059	0	0	0	0	0	0	1.33333	0	1.47368	1.11111	1.28571	0	1	1	0	0	0	0	0	0	1.27778	0	2.18182	0	0	0	2	1.25	0	1.10769	0	0	0	0	1.15385	0	0	0
Bacteria	Proteobacteria	Gammaproteobacteria	Pseudomonadales	Pseudomonadaceae	Pseudomonas	1.16667	0	0	0	0	1.2	0	0	0	1.07463	1.17647	1.5	1	1.11111	1.34615	1.5	1.16129	0	1	1.02857	0	1.17647	1.54839	0	1.24138	0	0	1.36364	1.23077	0	0	1.09091	1.81818	0	1.14286	1.24138	0	0	0	0	0	0	0	0
Bacteria	Proteobacteria	Gammaproteobacteria	Diplorickettsiales	Diplorickettsiaceae	NA	1	0	0	0	0	0	0	0	0	0	0	1	0	0	0	0	0	0	1	0	0	1	1.06667	0	1	0	0	0	0	0	0	0	1.14286	0	0	0	0	0	0	0	0	0	0	0
Bacteria	Bacteroidota	Bacteroidia	Bacteroidales	Bacteroidaceae	Bacteroides	1	0	0	0	0	1.45946	0	0	0	0	0	1.16667	1.33333	0	0	1.11111	1.2766	0	1	1	0	0	1.23077	0	0	0	0	0	1.33333	0	0	0	1.45455	0	0	1.10769	0	0	1.125	0	1	0	0	0
Bacteria	Firmicutes	Bacilli	Mycoplasmatales	Mycoplasmataceae	Mycoplasma	1	0	0	0	0	1	0	0	0	1.04348	1.17647	1	0	0	0	1.11111	1	0	1	0	0	0	1.06667	0	0	0	1.06977	0	1	0	0	0	1.14286	0	0	0	0	0	0	0	0	0	0	0
Bacteria	Proteobacteria	Gammaproteobacteria	Enterobacterales	Enterobacteriaceae	Raoultella	1.07692	1.16667	0	1.21401	1.53846	1.56522	1.09091	1.07692	0	1.04348	1.05263	1.52727	1.14286	2	1.41414	1.29032	2.50746	1	1	1	0	0	1.57377	0	1.27962	0	1.13115	0	1	1	1.04348	2	1.81818	1.5	1.74545	1.22034	1.05882	1.14286	1.54286	1	1.42857	0	0	1.25
Bacteria	Actinobacteriota	Actinobacteria	Corynebacteriales	Dietziaceae	Dietzia	1	0	0	0	1.14706	1.125	0	0	0	1.02128	1.05263	1.16667	0	0	0	1.30435	1	1.14286	1	1.33333	0	0	1.23077	0	1.08	0	0	0	1.33333	0	0	1.4026	0	0	0	1.22034	0	0	0	0	0	0	0	0
Bacteria	Proteobacteria	Gammaproteobacteria	Enterobacterales	Aeromonadaceae	Aeromonas	1.07692	0	0	0	0	1.125	0	0	0	1.17073	1.17647	1.12	1.14286	1	1.47368	1.26582	1.5	0	1	0	0	0	1.18519	0	1.24138	0	1.12195	0	1.14286	0	0	2.11765	2.28571	1.5	1.5	1.24138	0	0	0	0	0	0	0	0
Bacteria	Bacteroidota	Bacteroidia	Flavobacteriales	Weeksellaceae	Elizabethkingia	1.16667	0	0	0	0	1.08	0	0	0	0	0	0	1.2	0	0	1.33333	1.09091	0	1	0	0	0	0	0	0	0	0	0	1.14286	0	0	0	0	0	0	1.09091	0	0	0	0	1.25	0	0	0
Bacteria	NA	NA	NA	NA	NA
Bacteria	Bacteroidota	Bacteroidia	Bacteroidales	Rikenellaceae	Rikenellaceae RC9 gut group	1	0	0	0	0	1.05882	0	0	0	1.02128	1.05263	1	0	0	0	1.11111	1.125	0	1	1	0	0	1.06667	0	0	0	1.06977	0	1.14286	0	0	1.09091	1.2	0	0	1.09091	0	0	0	0	1	0	0	0
Bacteria	Bacteroidota	Bacteroidia	Bacteroidales	Prevotellaceae	Prevotella	1	0	0	0	0	0	0	0	0	0	0	0	1.14286	0	0	1.11111	1.33333	0	1	1	0	0	0	0	0	0	0	0	1.33333	0	0	0	0	0	0	0	0	0	1.05882	0	1.11111	0	0	0
Bacteria	Proteobacteria	Alphaproteobacteria	Rickettsiales	Mitochondria	NA
Bacteria	Proteobacteria	Gammaproteobacteria	Enterobacterales	Enterobacteriaceae	Raoultella	1.07692	1.16667	0	1.21401	1.53846	1.56522	1.09091	1.07692	0	1.04348	1.05263	1.52727	1.14286	2	1.41414	1.29032	2.50746	1	1	1	0	0	1.57377	0	1.27962	0	1.13115	0	1	1	1.04348	2	1.81818	1.5	1.74545	1.22034	1.05882	1.14286	1.54286	1	1.42857	0	0	1.25
Bacteria	Proteobacteria	Gammaproteobacteria	Enterobacterales	Enterobacteriaceae	Escherichia-Shigella	1.07692	1	0	1.14706	1.3	1.28571	1.12941	1.16667	0	1.02128	1.05263	1.2	1.14286	1	1.16667	1.2	1.33333	0	1	1.02857	0	1.05263	1.26316	0	1.08	0	1.10843	0	0	1	1.03226	2	1.14286	1.15385	1.7092	1.22034	1	1	1.05882	1.14286	1	0	0	1.11111
Bacteria	Proteobacteria	Gammaproteobacteria	Enterobacterales	Enterobacteriaceae	Raoultella	1.10526	1.2	0	1.22835	1.36842	1.33333	1.11628	1.2	0	1.04348	1.05263	1.5	1	2	1.63424	1.29496	2.48276	1	1	1	0	0	1.54839	0	1.19469	0	1.1405	0	0	1	1.04348	2	2.6087	1.62162	1.63358	1.5	0	0	1.31707	1	1.25	0	0	1.11111
Bacteria	Proteobacteria	Gammaproteobacteria	Pseudomonadales	Pseudomonadaceae	Pseudomonas	1.44828	1.3125	0	0	0	0	0	0	1.33333	1.30909	1.38728	1.5	0	1.11111	1.37255	1.30435	1.14286	1	1	1.02857	0	0	1.54839	0	1.18681	0	1.12653	1.11111	1.14286	0	0	2.36842	1.90476	1.5	1.23077	1.39355	0	0	0	0	0	0	0	0
Bacteria	Proteobacteria	Gammaproteobacteria	Burkholderiales	Neisseriaceae	Neisseria	1	0	0	0	0	1.05882	0	0	0	1.04348	1.17647	1.07692	1	0	1.12	1.11111	1	0	1	0	0	0	1.14286	0	1.05882	0	1.06977	0	1	0	0	0	1.14286	1.15385	1.10769	1	0	0	0	0	0	0	0	0
Bacteria	Proteobacteria	Alphaproteobacteria	Sphingomonadales	Sphingomonadaceae	Rhizorhapis	1.07692	0	0	0	0	1	0	0	0	1.02128	1.05263	1	0	0	0	1.30435	1	0	1	0	0	0	1.06667	0	1.125	0	0	0	1	0	0	1.71429	1.48148	0	0	1.09091	0	0	0	0	0	0	0	0
Bacteria	Proteobacteria	Gammaproteobacteria	Enterobacterales	Enterobacteriaceae	Raoultella	1.07692	1.16667	0	1.21401	1.53846	1.56522	1.09091	1.07692	0	1.04348	1.05263	1.52727	1.14286	2	1.41414	1.29032	2.50746	1	1	1	0	0	1.57377	0	1.27962	0	1.13115	0	1	1	1.04348	2	1.81818	1.5	1.74545	1.22034	1.05882	1.14286	1.54286	1	1.42857	0	0	1.25
Bacteria	Firmicutes	Clostridia	Lachnospirales	Lachnospiraceae	[Ruminococcus] torques group	1	0	0	0	0	1.09091	0	0	0	1.02857	1.07143	1.27273	0	0	0	1.17647	1.09091	0	1	1	0	0	1.33333	0	1	0	0	0	0	0	0	0	0	0	0	0	0	0	0	0	0	0	0	0
Bacteria	Proteobacteria	Alphaproteobacteria	Caulobacterales	Caulobacteraceae	Brevundimonas	1.07692	0	0	0	0	1	0	0	0	1.02128	1.05263	1	0	0	0	1.5	1	0	1	0	0	0	1.06667	0	1	0	0	0	1	0	0	0	1.41176	1.15385	0	0	0	0	0	0	0	0	0	0
Bacteria	Proteobacteria	Gammaproteobacteria	Enterobacterales	Enterobacteriaceae	Raoultella	1.07692	1.16667	0	1.21401	1.53846	1.56522	1.09091	1.07692	0	1.04348	1.05263	1.52727	1.14286	2	1.41414	1.29032	2.50746	1	1	1	0	0	1.57377	0	1.27962	0	1.13115	0	1	1	1.04348	2	1.81818	1.5	1.74545	1.22034	1.05882	1.14286	1.54286	1	1.42857	0	0	1.25
Bacteria	Proteobacteria	Alphaproteobacteria	Rickettsiales	Mitochondria	NA
Bacteria	Proteobacteria	Gammaproteobacteria	Burkholderiales	Burkholderiaceae	Ralstonia	1.07692	1.33333	0	0	0	1.08	0	0	0	1.09091	1.19403	1.3125	0	0	1.23529	1.5	1	1.2	1	1.02857	0	0	1.37143	0	1.16129	0	0	0	1.14286	0	0	2.83465	1.5	2.14286	1.33333	1.01408	0	0	0	0	1.11111	0	0	0
Bacteria	Bdellovibrionota	Oligoflexia	Oligoflexales	Oligoflexaceae	NA	1	0	0	0	0	1.05882	0	0	0	0	0	0	0	0	0	1.33333	1	0	1	0	0	0	0	0	0	0	0	0	1	0	0	1.71429	1.2	0	0	0	0	0	0	0	0	0	0	0
Bacteria	Bacteroidota	Bacteroidia	Flavobacteriales	Weeksellaceae	Elizabethkingia	1.16667	0	0	0	0	1.08	0	0	0	0	0	0	1.2	0	0	1.33333	1.09091	0	1	0	0	0	0	0	0	0	0	0	1.14286	0	0	0	0	0	0	1.09091	0	0	0	0	1.25	0	0	0
Bacteria	NA	NA	NA	NA	NA
Bacteria	Bdellovibrionota	Oligoflexia	Oligoflexales	Oligoflexaceae	NA	1	0	0	0	0	1.05882	0	0	0	0	0	0	0	0	0	1.33333	1	0	1	0	0	0	0	0	0	0	0	0	1	0	0	1.71429	1.2	0	0	0	0	0	0	0	0	0	0	0
Bacteria	Firmicutes	Clostridia	Lachnospirales	Lachnospiraceae	NA	1	0	0	0	0	1.29808	0	0	0	1.02857	1.07143	1.27273	0	0	0	1.19048	1.37931	0	1	1	0	0	1.37143	0	0	0	0	0	1	0	0	0	0	0	0	1.10769	0	0	0	0	0	0	0	0
Bacteria	Firmicutes	Clostridia	Oscillospirales	Ruminococcaceae	Faecalibacterium	1	0	0	0	0	1.08	0	0	0	1.18033	1.2	1.07692	1	0	0	1.11111	1.09091	0	1	1	0	0	1.14286	0	1	0	0	0	1	0	0	0	0	0	0	0	0	0	0	0	0	0	0	0
Bacteria	Firmicutes	Clostridia	Oscillospirales	[Eubacterium] coprostanoligenes group	NA	1	0	0	0	0	1.08	0	0	0	1.18033	1.2	1.07692	1	0	0	1.11111	1.09091	0	1	1	0	0	1.14286	0	1	0	0	0	1	0	0	0	0	0	0	0	0	0	0	0	0	0	0	0
Bacteria	Proteobacteria	Gammaproteobacteria	Enterobacterales	Enterobacteriaceae	Escherichia-Shigella	1.07692	0	0	1.14706	1.33333	1.33333	1.21519	0	0	1.17073	1.17647	1.2	1.14286	1	1.27273	1.2	1.46939	0	1	1.02857	0	1.17647	1.26316	0	1.17391	0	1.10843	0	0	1	1.04348	2	1.33333	1.30435	1.62254	1.22034	1	1	1.08	1.33333	1	0	0	1.11111
Bacteria	Proteobacteria	Gammaproteobacteria	Enterobacterales	Enterobacteriaceae	Enterobacter	1.07692	1.16667	0	1.22449	1.43911	1.43236	1.09506	1.07692	0	1.05109	1.05263	1.43836	1.41176	1	1.58491	1.6	2.6087	0	1	1.10204	0	0	1.53846	0	1.38462	0	1.13115	0	1	1	1.04348	2	2.4	1.53846	1.72662	1.22034	1	1	1.58824	1	2	0	0	1.11111
Bacteria	Proteobacteria	Alphaproteobacteria	Rhizobiales	Beijerinckiaceae	Bosea	1.07692	0	0	0	0	0	0	0	0	1.3211	1.25	1.44828	0	0	0	2.13415	1	1.14286	1	1.02857	0	0	1.5	0	1.29808	0	0	0	1.14286	0	0	0	3.63636	1.15385	0	1	0	0	0	0	1.11111	1	1	0
Bacteria	Bacteroidota	Bacteroidia	Sphingobacteriales	Sphingobacteriaceae	Pedobacter	1	0	0	0	0	1.35	0	0	0	0	0	0	0	0	0	1.42857	1.24138	0	1	0	0	0	0	0	0	0	0	0	1.33333	0	0	1.09091	2	0	1.2	0	0	0	0	0	1.15385	0	0	0
Bacteria	Actinobacteriota	Actinobacteria	Corynebacteriales	Dietziaceae	Dietzia	1	0	0	0	1.14706	1.05882	0	0	0	1.02128	1.05263	1.07692	0	0	0	1.30435	1	0	1	1.02857	0	0	1.06667	0	1.05882	0	0	0	1.14286	0	0	2.64706	0	0	0	1.22034	0	0	0	0	0	0	0	0
Bacteria	Firmicutes	Clostridia	Lachnospirales	Lachnospiraceae	Oribacterium	0	0	0	0	1.21875	1.22727	0	0	0	1.03226	1.08108	0	1	0	0	1.19048	1.2	0	1	1	0	0	0	0	1.05882	0	0	0	1	0	0	0	0	0	0	0	0	0	1.125	0	1.25	0	0	0
Bacteria	Proteobacteria	Gammaproteobacteria	Enterobacterales	Enterobacteriaceae	Enterobacter	1.07692	1.16667	0	1.21212	1.42596	1.41361	1.09506	1.07692	0	1.05109	1.05263	1.42373	1.33333	1	1.55556	1.59091	1.57895	0	1	1.10204	0	0	1.47692	0	1.37755	0	1.13115	0	1	1	1.04348	2	2.28571	1.5	1.72662	1.22034	1	1	1.35	1	1.25	0	0	1.11111
Bacteria	Actinobacteriota	Actinobacteria	Corynebacteriales	Corynebacteriaceae	Corynebacterium	1	0	0	0	1.2	1.2	0	0	0	1.04348	1.19403	1	0	0	0	1.15385	1	0	1	0	0	0	1.09091	0	1.22727	0	0	0	1	0	0	0	0	0	1.23077	1.2	0	0	0	0	0	0	0	0
Bacteria	Actinobacteriota	Actinobacteria	Pseudonocardiales	Pseudonocardiaceae	Actinomycetospora	0	0	0	0	1.46479	1.28571	0	0	1	1.2	1.33333	1.07692	0	0	0	1.33333	1.38462	1.2	1	1.16129	0	0	1.14286	0	1.125	0	0	0	1.2	0	0	1.42012	0	0	0	0	0	0	0	0	0	0	0	0
Bacteria	Proteobacteria	Gammaproteobacteria	Enterobacterales	Enterobacteriaceae	Raoultella	1.07692	1.16667	0	1.21401	1.53846	1.56522	1.09091	1.07692	0	1.04348	1.05263	1.52727	1.14286	2	1.41414	1.29032	2.50746	1	1	1	0	0	1.57377	0	1.27962	0	1.13115	0	1	1	1.04348	2	1.81818	1.5	1.74545	1.22034	1.05882	1.14286	1.54286	1	1.42857	0	0	1.25
Bacteria	Proteobacteria	Gammaproteobacteria	Enterobacterales	Pasteurellaceae	Actinobacillus	1	0	0	0	0	1	0	0	0	1.02128	1.05263	1.07692	1	0	1.12	1.17647	1.09091	0	1	0	0	0	1.14286	0	1.05882	0	1.06977	0	0	0	0	1.09091	1.14286	1.15385	1.04348	1.10769	0	0	0	0	0	0	0	1
Bacteria	Bacteroidota	Bacteroidia	Chitinophagales	Chitinophagaceae	Filobacterium	1.07692	0	0	0	0	1.2	0	0	0	0	0	0	0	0	0	1.33333	1.2	0	1	0	0	0	0	0	0	0	0	0	2	0	0	1	1.41176	0	1.06667	0	0	0	0	0	1	0	0	0
Bacteria	Proteobacteria	Alphaproteobacteria	Caulobacterales	Caulobacteraceae	Phenylobacterium	1.07692	0	0	0	0	1.05882	0	0	0	1.02857	1.07143	1.07692	0	0	0	1.5	1.09091	0	1.14286	1.02857	0	0	1.14286	0	1.05882	0	0	0	1.41176	0	0	1.8	1.96721	1.36364	0	1.14286	0	0	0	0	0	0	0	0
Bacteria	NA	NA	NA	NA	NA
Bacteria	Proteobacteria	Alphaproteobacteria	Rickettsiales	Mitochondria	NA
Bacteria	Proteobacteria	Gammaproteobacteria	Enterobacterales	Succinivibrionaceae	Succinivibrio	1	0	0	0	0	0	0	0	0	1.04348	1.17647	1	1	0	1.27273	1.17647	1.09091	0	1	0	0	0	1.06667	0	1.05882	0	0	0	1	0	0	0	1.6	1.30435	0	1.02857	0	0	0	0	0	0	0	0
Bacteria	Firmicutes	Bacilli	Staphylococcales	Staphylococcaceae	Staphylococcus	0	0	0	0	0	1.125	0	0	1.33333	0	0	1	0	0	0	1.11111	1.09091	0	1	0	0	0	1.06667	0	0	0	1.09524	0	0	0	0	0	1.2	0	0	1.01408	0	0	0	0	0	0	0	1
Bacteria	Proteobacteria	Gammaproteobacteria	Xanthomonadales	Xanthomonadaceae	Lysobacter	1.07692	0	0	0	0	1	0	0	0	0	0	1	0	0	1.3125	1.11111	1	0	1	0	0	0	1.09091	0	1.05882	0	0	0	1	0	0	1.33333	1.71429	1.5	1.09091	0	0	0	0	0	0	0	0	0
Bacteria	Actinobacteriota	Actinobacteria	Streptosporangiales	Nocardiopsaceae	Nocardiopsis	0	0	0	0	1.16071	1.05882	0	0	0	1.05882	1.26984	1.07692	0	0	0	1.5	1.125	0	1	1.02857	0	0	1.14286	0	1.125	0	0	0	1	0	0	0	0	0	0	0	0	0	0	0	0	0	0	0
Bacteria	Proteobacteria	Alphaproteobacteria	Rhizobiales	Beijerinckiaceae	Methylobacterium-Methylorubrum	0	0	0	0	0	1.05882	0	0	0	1.04348	1.05263	1.27273	1.14286	0	1.3125	1.62162	1.09091	0	1	1.02857	0	0	1.33333	0	1.125	0	0	0	1	0	0	0	2.18182	1.30435	0	0	0	0	0	0	0	0	0	0
Bacteria	Actinobacteriota	Actinobacteria	Corynebacteriales	Dietziaceae	Dietzia	1	0	0	0	1.14706	1.05882	0	0	0	1.02128	1.05263	1.07692	0	0	0	1.30435	1	0	1	1.02857	0	0	1.06667	0	1.05882	0	0	0	1.14286	0	0	2.64706	0	0	0	1.22034	0	0	0	0	0	0	0	0
Bacteria	Bacteroidota	Bacteroidia	Flavobacteriales	Weeksellaceae	NA	0	0	0	0	0	1.05882	0	0	0	0	0	0	0	0	0	0	1.09091	0	1	0	0	0	0	0	0	0	0	0	1.14286	0	0	1.09091	1.14286	0	0	1	0	0	0	0	0	0	0	0
Bacteria	Actinobacteriota	Actinobacteria	Corynebacteriales	Corynebacteriaceae	Corynebacterium	1	0	0	0	1.2093	1.125	0	0	0	1.02128	1.05263	1.3125	0	0	0	1.25	1	1	1	1	0	0	1.37143	0	1.125	0	1.18966	0	1.2	0	0	1.44	0	0	0	1.2	0	0	0	0	0	0	0	0
Bacteria	Planctomycetota	Planctomycetes	Planctomycetales	Rubinisphaeraceae	SH-PL14	0	0	0	0	0	1.2	0	0	0	1.04348	1.17647	1.4	0	0	0	1.46341	0	0	1.33333	0	0	0	1.5	0	0	0	0	0	1.14286	0	0	1	2.75862	0	0	0	0	0	0	0	0	0	0	0
Bacteria	Proteobacteria	Gammaproteobacteria	Burkholderiales	Comamonadaceae	Comamonas	1.07692	0	0	0	1	1	0	0	0	1.04348	1.17647	1.07692	0	0	1.3125	1.22449	1	0	1	1.02857	0	0	1.14286	0	1	0	0	0	1	0	0	1.71429	2.18182	1.17647	0	0	0	0	0	0	0	1	0	0
Bacteria	NA	NA	NA	NA	NA
Bacteria	Bacteroidota	Bacteroidia	Flavobacteriales	Weeksellaceae	Elizabethkingia	1.16667	0	0	0	0	1.08	0	0	0	0	0	0	1.2	0	0	1.33333	1.09091	0	1	0	0	0	0	0	0	0	0	0	1.14286	0	0	0	0	0	0	1.09091	0	0	0	0	1.25	0	0	0
Bacteria	Bacteroidota	Bacteroidia	Sphingobacteriales	Sphingobacteriaceae	Sphingobacterium	1	0	0	0	0	1.22727	0	0	0	0	0	0	1.14286	0	0	1.42857	1.2	1	1	0	0	0	0	0	0	0	0	0	1.33333	0	0	1.5	1.92	1.57895	1.06667	0	0	0	0	0	1.25	0	0	0
Bacteria	Proteobacteria	Gammaproteobacteria	Pseudomonadales	Pseudomonadaceae	Pseudomonas	1.44828	1.3125	0	0	0	0	0	0	1.33333	1.30909	1.38728	1.5	0	1.11111	1.37255	1.30435	1.14286	1	1	1.02857	0	0	1.54839	0	1.18681	0	1.12653	1.11111	1.14286	0	0	2.36842	1.90476	1.5	1.23077	1.39355	0	0	0	0	0	0	0	0
Bacteria	Firmicutes	Clostridia	Oscillospirales	Hungateiclostridiaceae	Fastidiosipila	1.07692	0	0	0	0	1.14894	0	0	0	1.02128	1.05263	1.16667	1.14286	0	0	1.25	1.6	0	1	1.02857	0	0	1.23077	0	1.08	0	0	0	0	0	0	0	0	0	0	0	0	0	1.22727	0	1.30435	0	0	0
Bacteria	Actinobacteriota	Actinobacteria	Corynebacteriales	Corynebacteriaceae	Corynebacterium	1	0	0	0	1.14706	1.125	0	0	0	1.02128	1.05263	1.07692	0	0	0	1.11111	1	0	1	1.02857	0	0	1.14286	0	1	0	0	0	1	0	0	0	0	0	0	1.22034	0	0	0	0	0	0	0	0
Bacteria	Bacteroidota	Bacteroidia	Bacteroidales	Prevotellaceae	Alloprevotella	1	0	0	0	0	1	0	0	0	0	0	0	1.14286	0	0	0	1	0	1	1	0	0	0	0	0	0	1.06977	0	1	0	0	0	1.14286	0	0	1.01408	0	0	0	0	0	0	0	0
Bacteria	Proteobacteria	Gammaproteobacteria	Enterobacterales	Enterobacteriaceae	Raoultella	1.07692	1.16667	0	1.20463	1.53846	1.57895	1.09091	1.07692	0	1.04348	1.05263	1.52727	1.14286	2	1.4	1.29032	2.56098	1	1	1	0	0	1.57377	0	1.27059	0	1.13115	0	1.33333	1.07143	1.03226	2	1.77778	1.5	1.73703	1.22034	1.05882	1.14286	1.42105	1	1.25	0	0	1.11111
Bacteria	Bacteroidota	Bacteroidia	Bacteroidales	Prevotellaceae	Prevotella_9	1	0	0	0	0	1.05882	0	0	0	0	0	0	1.14286	0	0	1.11111	1.33333	0	1.14286	1	0	0	0	0	0	0	0	0	1	0	0	0	1.6	0	0	1.01408	0	0	0	0	1.11111	0	0	0
Bacteria	Firmicutes	Clostridia	Lachnospirales	Lachnospiraceae	Lachnospiraceae ND3007 group	1	0	0	0	0	1.14894	0	0	0	1.02857	1.07143	1.27273	0	0	0	1.17647	1.26316	0	1	1	0	0	1.33333	0	0	0	0	0	1	0	0	0	0	0	0	0	0	0	0	0	0	0	0	0
Bacteria	Actinobacteriota	Actinobacteria	Micrococcales	Dermabacteraceae	Brachybacterium	1	0	0	0	1.14706	1.125	0	0	0	1.04348	1.17647	1.07692	0	0	0	1.33333	1.6	0	1	0	0	0	1.06667	0	1.08	0	0	0	1.14286	0	0	0	0	0	1.06667	1.125	0	0	0	0	0	0	0	0
Bacteria	Proteobacteria	Gammaproteobacteria	Enterobacterales	Enterobacteriaceae	Raoultella	1.07692	1.16667	0	1.21401	1.53846	1.56522	1.09091	1.07692	0	1.04348	1.05263	1.52727	1.14286	2	1.41414	1.29032	2.50746	1	1	1	0	0	1.57377	0	1.27962	0	1.13115	0	1	1	1.04348	2	1.81818	1.5	1.74545	1.22034	1.05882	1.14286	1.54286	1	1.42857	0	0	1.25
Bacteria	Firmicutes	Bacilli	Staphylococcales	Staphylococcaceae	Staphylococcus	0	0	0	0	1.18182	1.2	0	0	1.14286	1.17073	1.17647	1	0	0	0	1.11111	1.09091	0	1	0	0	0	1.06667	0	0	0	1.09524	0	0	0	0	0	1.2	0	0	1.01408	0	0	0	0	0	0	0	1
Bacteria	Bacteroidota	Bacteroidia	Bacteroidales	Muribaculaceae	NA	1	0	0	0	0	1.05882	0	0	0	0	0	0	1.14286	0	0	1.11111	1	0	1	0	0	0	0	0	0	0	0	0	1	0	0	0	1	0	0	0	0	0	1	0	1	0	0	0
Bacteria	Bacteroidota	Bacteroidia	Flavobacteriales	Flavobacteriaceae	Flavobacterium	1.16667	0	0	0	0	0	0	0	0	0	0	0	1.33333	0	0	0	1.09091	0	1	0	0	0	0	0	0	1.33333	1.06977	0	1.33333	0	0	1	2.18182	1.71429	0	0	0	0	0	0	0	0	0	0
Bacteria	Firmicutes	Clostridia	Oscillospirales	Ruminococcaceae	NA	0	0	0	0	0	1.125	0	0	0	1.02857	1.07143	1.07692	0	0	0	1.15385	1.09091	0	1	0	0	0	1.14286	0	1	0	0	0	1	0	0	0	0	0	0	0	0	0	0	0	0	0	0	0
Bacteria	Proteobacteria	Gammaproteobacteria	Xanthomonadales	Xanthomonadaceae	Luteimonas	1.07692	0	0	0	0	1.05882	0	0	0	0	0	1	0	0	1.34615	1.39535	1	0	1.33333	0	0	0	1.09091	0	1.05882	0	0	0	1	0	0	1.33333	1.81818	1.5	1.09091	0	0	0	0	0	0	0	0	0
Bacteria	Actinobacteriota	Actinobacteria	Micrococcales	Micrococcaceae	Glutamicibacter	0	0	0	0	0	1.05882	0	0	0	1.05109	1.2	1.07692	0	0	0	1.17647	1	0	1	0	0	0	1.14286	1.36364	1.05882	0	0	0	0	0	0	0	0	0	0	1.10769	0	0	0	0	0	0	0	0
Bacteria	Proteobacteria	Alphaproteobacteria	Rhizobiales	Rhizobiaceae	Ensifer	1.2	0	0	0	0	1.14894	0	0	0	1.21008	1.2	1.33333	0	0	0	2.15054	2.016	1.14286	1	1.02857	0	1.29032	1.28	0	1.20382	0	0	0	0	0	0	1.38462	3.33333	1.35135	0	1	0	0	0	0	0	0	0	0
Bacteria	Actinobacteriota	Actinobacteria	Micrococcales	Micrococcaceae	Rothia	1	0	0	0	0	1.05882	0	0	0	1.04348	1.17647	1	0	0	0	1.15385	1	0	1	0	0	0	1	0	1	0	0	0	1	0	0	0	0	0	0	1.10769	0	0	0	0	0	0	0	0
Bacteria	NA	NA	NA	NA	NA
Bacteria	Proteobacteria	Gammaproteobacteria	Burkholderiales	Neisseriaceae	Neisseria	1	0	0	0	0	1	0	0	0	1.04348	1.17647	1.07692	0	0	1.21739	1.11111	1	0	1	0	0	0	1.14286	0	1.05882	0	0	0	1.14286	0	0	0	1.33333	1.30435	1.05882	1	0	0	0	0	0	0	0	0
Bacteria	Proteobacteria	Gammaproteobacteria	Xanthomonadales	Xanthomonadaceae	Pseudoxanthomonas	1.07692	0	0	0	0	1.08	0	0	0	1.02128	0	1.16667	0	0	1.33333	1.11111	1	0	1	0	0	0	1.26316	0	1.05882	0	0	0	1	0	0	1.33333	1.77778	1.5	1.26316	0	0	0	0	0	0	0	0	0
Bacteria	Proteobacteria	Gammaproteobacteria	Burkholderiales	Neisseriaceae	Neisseria	1	0	0	0	0	1	0	0	0	1.04348	1.17647	1.07692	0	0	1.21739	1.11111	1	0	1	0	0	0	1.14286	0	1.05882	0	0	0	1.14286	0	0	0	1.33333	1.30435	1.05882	1	0	0	0	0	0	0	0	0
Bacteria	Proteobacteria	Gammaproteobacteria	Xanthomonadales	Xanthomonadaceae	Luteimonas	1.07692	0	0	0	0	1	0	0	0	0	0	1	0	0	1.33333	0	1	0	1	0	0	0	1.09091	0	1.05882	0	0	0	1	0	0	1.33333	1.77778	1.5	1.09091	0	0	0	0	0	0	0	0	0
Bacteria	Proteobacteria	Gammaproteobacteria	Burkholderiales	Alcaligenaceae	Pelistega	1	0	0	0	0	0	0	0	0	0	1.17647	1	0	0	1.13953	0	1	0	1	0	0	0	1.06667	0	1.05882	0	0	0	1	0	0	1.67442	1.27273	1.15385	0	1.10769	0	0	0	0	0	0	0	0
Bacteria	Actinobacteriota	Actinobacteria	Micrococcales	Micrococcaceae	Glutamicibacter	0	0	0	0	1.31092	1.22727	0	0	0	1.05109	1.2	1.12	0	0	0	1.35135	1.09091	0	1	0	0	0	1.18519	1.38462	1.05882	0	0	0	1	0	0	0	0	0	0	1.125	0	0	0	0	0	0	0	0
Bacteria	Bacteroidota	Bacteroidia	Bacteroidales	Muribaculaceae	NA	1	0	0	0	0	1.05882	0	0	0	0	0	0	1.14286	0	0	1.11111	1	0	1	0	0	0	0	0	0	0	0	0	1	0	0	0	1	0	0	0	0	0	1	0	1	0	0	0
Bacteria	Bacteroidota	Bacteroidia	Flavobacteriales	Weeksellaceae	Moheibacter	1.07692	0	0	0	0	0	0	0	0	0	0	0	1.14286	0	0	1.33333	1.09091	0	1	0	0	0	0	0	0	0	0	0	1.14286	0	0	1.09091	2.18182	1.71429	0	1.09091	0	0	0	0	1	0	0	0
Bacteria	Proteobacteria	Gammaproteobacteria	Pseudomonadales	Moraxellaceae	Acinetobacter	1.07692	0	0	0	0	0	0	0	0	1.04348	1.17647	1.16667	1.33333	0	1.23529	1.15385	1	1.41176	1	1	0	0	1.23077	0	1.125	0	0	0	0	0	0	1.5	1.5	0	0	1.125	0	0	0	0	0	0	0	0
Bacteria	Proteobacteria	Gammaproteobacteria	Burkholderiales	Neisseriaceae	Neisseria	1	0	0	0	0	1	0	0	0	1.04348	1.17647	1.07692	0	0	1.21739	1.11111	1	0	1	0	0	0	1.14286	0	1.05882	0	0	0	1.14286	0	0	0	1.33333	1.30435	1.05882	1	0	0	0	0	0	0	0	0
Bacteria	Firmicutes	Clostridia	Clostridia UCG-014	NA	NA	0	0	0	0	0	1.05882	0	0	0	1.02128	1.05263	1.07692	1.14286	0	0	1.11111	0	0	1	1	0	0	1.14286	0	1	0	0	0	1	0	0	0	0	0	0	0	0	0	0	0	0	0	0	0
Bacteria	Proteobacteria	Alphaproteobacteria	NA	NA	NA
Bacteria	Firmicutes	Clostridia	Caldicoprobacterales	Caldicoprobacteraceae	Caldicoprobacter	0	0	0	0	0	1.125	0	0	0	0	0	1.07692	0	0	0	1.17647	0	0	1	1	0	0	1.14286	0	1.125	0	0	0	0	0	0	0	0	0	0	0	0	0	0	0	0	0	0	0
Bacteria	Proteobacteria	NA	NA	NA	NA
Bacteria	Bacteroidota	Bacteroidia	Bacteroidales	Rikenellaceae	Rikenellaceae RC9 gut group	1	0	0	0	0	1	0	0	0	0	0	0	0	0	0	1.11111	1	0	1	0	0	0	0	0	0	0	0	0	1	0	0	0	1.14286	0	0	1	0	0	0	0	0	0	0	0
Bacteria	Proteobacteria	Gammaproteobacteria	Burkholderiales	Neisseriaceae	Neisseria	1	0	0	0	0	1	0	0	0	1.04348	1.17647	1.07692	0	0	1.21739	1.11111	1	0	1	0	0	0	1.14286	0	1.05882	0	0	0	1.14286	0	0	0	1.33333	1.30435	1.05882	1	0	0	0	0	0	0	0	0
Bacteria	Proteobacteria	Gammaproteobacteria	Enterobacterales	Enterobacteriaceae	Raoultella	1.07692	1.16667	0	1.21401	1.53846	1.56522	1.09091	1.07692	0	1.04348	1.05263	1.52727	1.14286	2	1.41414	1.29032	2.50746	1	1	1	0	0	1.57377	0	1.27962	0	1.13115	0	1	1	1.04348	2	1.81818	1.5	1.74545	1.22034	1.05882	1.14286	1.54286	1	1.42857	0	0	1.25
Bacteria	Spirochaetota	Spirochaetia	Spirochaetales	Spirochaetaceae	Treponema	0	0	0	0	0	1.05882	0	0	0	1.05109	1.2	1	0	0	0	1.22449	0	0	0	0	0	0	1.06667	0	0	0	0	0	1	0	0	0	0	0	0	0	0	0	0	0	0	0	0	0
Bacteria	Proteobacteria	Gammaproteobacteria	Enterobacterales	Enterobacteriaceae	Escherichia-Shigella	1.07692	1	0	1.14706	1.3	1.28571	1.10345	1.16667	0	1.02128	1.05263	1.2	1.14286	1	1.16667	1.2	1.33333	0	1	1.03846	0	1.11111	1.26316	0	1.14894	0	1.10843	0	0	1	1.03226	2	1.14286	1.15385	1.74229	1.35849	1	1	1.125	1.14286	1.11111	0	0	1.11111
Bacteria	NA	NA	NA	NA	NA
Bacteria	Proteobacteria	NA	NA	NA	NA
Bacteria	NA	NA	NA	NA	NA
Bacteria	Proteobacteria	Gammaproteobacteria	Xanthomonadales	Xanthomonadaceae	Stenotrophomonas	1.16667	0	0	0	1.05405	1.08	0	0	0	0	0	1.2	0	0	1.35484	1.15385	1	0	1	0	0	0	1.2973	0	1.125	0	0	0	1	0	0	1.33333	1.84615	2.14286	1.33333	0	0	0	0	0	0	0	0	0
Bacteria	Proteobacteria	Alphaproteobacteria	Caulobacterales	Caulobacteraceae	Brevundimonas	1.16667	0	0	0	0	1	0	0	0	1.06667	1.19403	1	0	0	0	1.39535	1	1	1	1.02857	0	0	1.06667	0	1.2	0	0	0	0	0	1	0	1.48148	1.36364	0	0	0	0	0	0	0	0	0	0
Bacteria	Firmicutes	Bacilli	Staphylococcales	Staphylococcaceae	Jeotgalicoccus	0	0	0	0	0	1.125	0	0	0	0	0	1	0	0	0	1.11111	1	0	1	0	0	0	1.09091	0	0	0	0	0	0	0	0	0	1.23077	0	0	1.24855	0	0	0	0	0	0	0	0
Bacteria	Bacteroidota	Bacteroidia	Bacteroidales	Porphyromonadaceae	Porphyromonas	0	0	0	0	0	1	0	0	0	0	0	0	0	0	0	0	1	0	1	1.24138	0	0	0	0	0	0	0	0	1	0	0	0	1.14286	0	0	1	0	0	0	0	0	0	0	0
Bacteria	Proteobacteria	Gammaproteobacteria	Pseudomonadales	Pseudomonadaceae	Pseudomonas	1.44828	1.3125	0	0	0	0	0	0	1.33333	1.30909	1.38728	1.5	0	1.11111	1.37255	1.30435	1.14286	1	1	1.02857	0	0	1.54839	0	1.18681	0	1.12653	1.11111	1.14286	0	0	2.36842	1.90476	1.5	1.23077	1.39355	0	0	0	0	0	0	0	0
Bacteria	Proteobacteria	Gammaproteobacteria	Pseudomonadales	Pseudomonadaceae	Pseudomonas	1.2	1.16667	0	0	0	0	0	0	1.14286	1.26316	1.35593	1.33333	0	1.11111	1.51807	1.2766	1	1.14286	1	1.02857	0	1.2	1.45455	0	1.27059	1	1.17447	1.11111	1.14286	0	0	2.72727	2.48276	2.5	1.23077	1.24855	0	0	0	0	0	0	0	0
Bacteria	Bacteroidota	Bacteroidia	Chitinophagales	Chitinophagaceae	Filobacterium	1.07692	0	0	0	0	1.2	0	0	0	0	0	0	0	0	0	1.33333	1.2	0	1	0	0	0	0	0	0	0	0	0	2	0	0	1	1.41176	0	1.06667	0	0	0	0	0	1	0	0	0
Bacteria	Bacteroidota	Bacteroidia	Bacteroidales	Prevotellaceae	Prevotella_7	0	0	0	0	0	1.05882	0	0	0	0	0	0	1.33333	0	0	1.11111	1.33333	0	0	0	0	0	0	0	0	0	0	0	1	0	0	0	1	0	0	1.01408	0	0	0	0	0	0	0	0
Bacteria	NA	NA	NA	NA	NA
Bacteria	NA	NA	NA	NA	NA
Bacteria	Proteobacteria	Gammaproteobacteria	Enterobacterales	Pasteurellaceae	NA	1	0	0	0	0	1	0	0	0	0	0	1.07692	1	0	1.37705	1.17647	1.09091	0	1.14286	0	0	0	1.14286	0	1.05882	0	1.06977	0	0	0	0	0	1.71429	1.57895	1.2	1.10769	0	0	0	0	0	0	0	1
Bacteria	Firmicutes	Bacilli	Bacillales	Bacillaceae	Bacillus	0	0	0	0	1.08333	1.05882	0	0	0	1.03226	1.08108	1	1	0	0	1.15385	1	0	1	0	0	0	1.09091	0	0	0	0	0	0	0	0	1.26316	1.51351	0	0	1.01408	0	0	0	0	0	0	0	0
NA	NA	NA	NA	NA	NA
Bacteria	Firmicutes	Bacilli	Erysipelotrichales	Erysipelatoclostridiaceae	Erysipelotrichaceae UCG-002	1	0	0	0	0	1.24138	0	0	0	1.02857	1.07143	1.07692	0	0	0	1.11111	1.09091	0	1	0	0	0	1.14286	0	1.08	0	1.22124	0	1.14286	0	0	0	0	0	0	0	0	0	0	0	0	0	0	0
Bacteria	Gemmatimonadota	Longimicrobia	Longimicrobiales	Longimicrobiaceae	YC-ZSS-LKJ147	0	0	0	0	0	1	0	0	0	0	0	1	0	0	0	1.11111	1	0	1	0	0	0	1.06667	0	0	0	0	0	1.14286	0	0	0	0	0	0	0	0	0	0	0	0	0	0	0
Bacteria	Firmicutes	Bacilli	Staphylococcales	Staphylococcaceae	Staphylococcus	0	0	0	0	1.18182	1.2	0	0	0	0	1.05263	1	0	0	0	1.30435	1.09091	0	1	0	0	0	1.06667	0	0	0	1.09524	0	0	0	0	0	1.2	0	0	1.01408	0	0	0	0	0	0	0	1.11111
Bacteria	Proteobacteria	Alphaproteobacteria	Caulobacterales	Caulobacteraceae	NA	1.07692	0	0	0	0	1	0	0	0	1.02128	1.05263	1	0	0	0	2.14286	1	0	1	0	0	0	1.06667	0	1.05882	0	0	0	0	0	0	0	1.41176	1.36364	0	0	0	0	0	0	0	0	0	0
Bacteria	Proteobacteria	Gammaproteobacteria	Enterobacterales	Enterobacteriaceae	Raoultella	1.07692	1.16667	0	1.21401	1.53846	1.56522	1.09091	1.07692	0	1.04348	1.05263	1.52727	1.14286	2	1.41414	1.29032	2.50746	1	1	1	0	0	1.57377	0	1.27962	0	1.13115	0	1	1	1.04348	2	1.81818	1.5	1.74545	1.22034	1.05882	1.14286	1.54286	1	1.42857	0	0	1.25
Bacteria	NA	NA	NA	NA	NA
Bacteria	NA	NA	NA	NA	NA
Bacteria	Proteobacteria	Gammaproteobacteria	Enterobacterales	Pasteurellaceae	NA	1	0	0	0	0	1	0	0	0	1.02128	1.05263	1.07692	1	0	0	1.17647	1.09091	0	1	0	0	0	1.14286	0	1.05882	0	1.06977	0	0	0	0	0	1.33333	1.15385	1.04348	1.10769	0	0	0	0	0	0	0	1
Bacteria	Desulfobacterota	Desulfovibrionia	Desulfovibrionales	Desulfovibrionaceae	Desulfovibrio	0	0	0	0	0	1.125	0	0	0	1.04348	1.17647	0	0	0	0	1.53846	1.2	0	1	1	0	1.13208	0	0	0	0	1.104	0	1.14286	0	0	0	1.2	0	0	0	0	0	0	0	0	0	0	0
Bacteria	Firmicutes	Clostridia	Clostridia UCG-014	NA	NA	1	0	0	0	0	1.05882	0	0	0	1.18033	1.2	1.07692	1	0	0	1.11111	1.09091	0	1	1	0	0	1.14286	0	1	0	0	0	1	0	0	0	0	0	0	0	0	0	0	0	0	0	0	0
Bacteria	Proteobacteria	Gammaproteobacteria	Burkholderiales	Burkholderiaceae	Lautropia	1	0	0	0	1.04	1	0	0	0	0	1.17647	1	0	0	1.12903	1.22449	1	0	1	1	0	0	1.06667	0	1.05882	0	0	0	1	0	0	1.09091	1.25	1.15385	0	1.10769	0	0	0	0	0	0	0	0
Bacteria	Actinobacteriota	Actinobacteria	Frankiales	Geodermatophilaceae	Blastococcus	1	0	0	0	1.10638	1.05882	0	0	0	1.02128	1.05263	1.16667	0	0	0	1.22449	1	0	1	1.09091	0	0	1.23077	0	1.05882	0	0	0	1.33333	0	0	0	0	0	0	1.125	0	0	0	0	0	0	0	0
Bacteria	Proteobacteria	Gammaproteobacteria	Burkholderiales	Neisseriaceae	Neisseria	1	0	0	0	0	1	0	0	0	1.04348	1.17647	1.07692	0	0	1.21739	1.11111	1	0	1	0	0	0	1.14286	0	1.05882	0	0	0	1.14286	0	0	0	1.33333	1.30435	1.05882	1	0	0	0	0	0	0	0	0
Bacteria	Proteobacteria	Gammaproteobacteria	Burkholderiales	Comamonadaceae	Delftia	1.07692	0	0	0	0	1	0	0	0	0	1.19403	1.07692	0	0	0	1.2931	1	1	1	1.02857	0	0	1.14286	0	1.05882	0	0	0	1	0	0	1.92	1.52381	1.33333	0	1.125	0	0	0	0	0	1	0	0
Bacteria	Proteobacteria	Gammaproteobacteria	Enterobacterales	Pasteurellaceae	NA	1	0	0	0	0	1	0	0	0	1	0	1.07692	1	0	1.07692	1.17647	1.09091	0	1	0	0	0	1.14286	0	1.05882	0	1.06977	0	0	0	0	0	1.14286	1.15385	1.04348	1.10769	0	1	0	0	0	0	0	1
Bacteria	Proteobacteria	Gammaproteobacteria	Burkholderiales	Burkholderiaceae	Lautropia	1	0	0	0	1.04	1	0	0	0	0	1.17647	1	0	0	1.12903	1.22449	1	0	1	1	0	0	1.06667	0	1.05882	0	0	0	1	0	0	1.09091	1.25	1.15385	0	1.10769	0	0	0	0	0	0	0	0
Bacteria	NA	NA	NA	NA	NA
Bacteria	Proteobacteria	Gammaproteobacteria	Burkholderiales	Neisseriaceae	Neisseria	1	0	0	0	0	1	0	0	0	1.04348	1.17647	1.07692	0	0	1.21739	1.11111	1	0	1	0	0	0	1.14286	0	1.05882	0	0	0	1.14286	0	0	0	1.33333	1.30435	1.05882	1	0	0	0	0	0	0	0	0
Bacteria	Proteobacteria	Gammaproteobacteria	Enterobacterales	Pasteurellaceae	Bibersteinia	1	0	0	0	0	1	0	0	0	1.02128	1.05263	1.07692	1.14286	0	1.07692	1.17647	1.09091	0	1	0	0	0	1.14286	0	1.05882	0	1.09524	0	0	1	0	0	1.14286	1.15385	1.04348	1.10769	0	1	0	0	0	0	0	1
Bacteria	Bacteroidota	Bacteroidia	Bacteroidales	Bacteroidaceae	Bacteroides	1	0	0	0	0	1.66154	0	0	0	0	0	0	1.33333	0	0	1.11111	1.24138	0	1	1	0	0	0	0	0	0	0	0	1.33333	0	0	0	1.14286	0	0	1.10769	0	0	1.08	0	1	0	0	0
Bacteria	Actinobacteriota	Actinobacteria	Corynebacteriales	Corynebacteriaceae	Corynebacterium	1	0	0	0	1.09859	1.05882	0	0	0	0	0	1	0	0	0	1.15385	1	0	1	0	0	0	1.06667	0	1.05882	0	0	0	1	0	0	0	0	0	0	1.2	0	0	0	0	0	0	0	0
Bacteria	Actinobacteriota	Acidimicrobiia	Microtrichales	NA	NA	0	0	0	0	1.07059	1	0	0	0	1.02128	1.05263	1	0	0	0	1.5	1	0	1	1	0	0	1.06667	0	1.05882	0	0	0	1.14286	0	0	0	0	0	0	0	0	0	0	0	0	0	0	0
Bacteria	Proteobacteria	Alphaproteobacteria	Rickettsiales	NA	NA
Bacteria	Proteobacteria	Gammaproteobacteria	Pseudomonadales	Moraxellaceae	Moraxella	0	0	0	0	0	0	0	0	0	0	1.17647	0	0	0	0	1.11111	1	0	1	0	0	0	0	0	1	0	0	0	0	0	0	1	1.14286	0	0	1.02857	0	0	0	0	0	0	0	0
Bacteria	Proteobacteria	Alphaproteobacteria	Rhizobiales	Xanthobacteraceae	Rhodopseudomonas	1	0	0	0	0	0	0	0	0	1.04348	1.05263	1.07692	0	0	0	2.01923	1.38462	0	1	1.38462	0	0	1.06667	0	1.09091	1	0	0	1.33333	0	0	1.85022	3.63636	1.15385	0	0	0	0	0	0	0	1	1	0
Bacteria	Bacteroidota	Bacteroidia	Bacteroidales	Porphyromonadaceae	Porphyromonas	0	0	0	0	0	1	0	0	0	0	0	0	0	0	0	0	1	0	1	1	0	0	0	0	0	0	0	0	1	0	0	0	1.14286	0	1.04348	1.01408	0	0	0	0	0	0	0	0
Bacteria	Proteobacteria	Gammaproteobacteria	Burkholderiales	Neisseriaceae	Neisseria	1	0	0	0	0	1	0	0	0	1.04348	1.17647	1.07692	1	0	1.12	1.11111	1	0	1	0	0	0	1.14286	0	1.05882	0	0	0	1	0	0	0	1.14286	1.15385	1.10769	1	0	0	0	0	0	0	0	0
NA	NA	NA	NA	NA	NA
Bacteria	NA	NA	NA	NA	NA
Bacteria	Bacteroidota	Bacteroidia	Bacteroidales	Bacteroidaceae	Bacteroides	1	0	0	0	0	1.22727	0	0	0	0	0	0	1.33333	0	0	1.11111	1.09091	0	1	0	0	0	0	0	0	0	1.104	0	1.14286	0	0	0	1.33333	0	0	1.10769	0	0	0	0	1	0	0	0
Bacteria	NA	NA	NA	NA	NA
Bacteria	Firmicutes	Bacilli	Thermoactinomycetales	Thermoactinomycetaceae	Thermoactinomyces	0	0	0	0	0	1.125	0	0	0	1.2	1.19403	1	0	0	0	1.11111	1	0	1	1.24138	0	0	1.06667	0	0	0	0	0	0	0	0	1.30909	1.52381	0	0	0	0	0	0	0	0	0	0	0
Bacteria	Myxococcota	Polyangia	Polyangiales	Polyangiaceae	Pajaroellobacter	1	0	0	0	0	1	0	0	0	0	0	1	0	0	0	0	1.09091	0	1	0	0	0	1.09091	0	1.08	0	0	0	0	0	0	3.01255	1.27273	1.74419	0	0	0	0	0	0	0	0	0	0
Bacteria	Proteobacteria	NA	NA	NA	NA
Bacteria	Proteobacteria	Gammaproteobacteria	Pseudomonadales	Moraxellaceae	Moraxella	0	0	0	0	0	0	0	0	0	0	1.17647	0	0	0	0	1.11111	1	0	1	0	0	0	0	0	1	0	0	0	0	0	0	1	1.14286	0	0	1.02857	0	0	0	0	0	0	0	0
Bacteria	NA	NA	NA	NA	NA
Bacteria	Proteobacteria	NA	NA	NA	NA
Bacteria	Proteobacteria	Gammaproteobacteria	Burkholderiales	Neisseriaceae	Neisseria	1	0	0	0	0	1.05882	0	0	0	1.04348	1.17647	1.07692	1	0	1.12	1.11111	1	0	1	0	0	0	1.14286	0	1.05882	0	1.06977	0	1	0	0	0	1.14286	1.15385	1.10769	1	0	0	0	0	0	0	0	0
Bacteria	Actinobacteriota	Actinobacteria	Pseudonocardiales	Pseudonocardiaceae	Pseudonocardia	0	0	0	0	1.55224	1.38462	0	0	1	1.2	1.33333	1.07692	0	0	0	1.33333	1.38462	1.2	1	1.16129	0	0	1.14286	0	1.14894	0	0	0	1.2	0	0	1.86047	0	0	0	0	0	0	0	0	0	0	0	0
Bacteria	Actinobacteriota	Actinobacteria	Propionibacteriales	Propionibacteriaceae	Cutibacterium	0	0	0	0	0	1.22727	0	0	0	1.02128	1.05263	1	0	0	0	0	0	0	1	0	0	0	1	0	1.125	0	1.21053	0	0	0	0	0	0	0	0	1	0	0	0	0	0	0	0	0
Bacteria	Firmicutes	Bacilli	Lactobacillales	Streptococcaceae	Streptococcus	0	0	0	0	1.05405	1	0	0	0	0	0	1	0	0	0	1.11111	1	0	1	0	0	0	1.06667	0	0	0	1.09524	0	1	0	0	0	0	0	0	1	0	0	0	0	0	0	0	1
Bacteria	Bacteroidota	Bacteroidia	Bacteroidales	Bacteroidaceae	Bacteroides	1.07692	0	0	0	0	1.27059	0	0	0	0	0	0	1.33333	0	1.47368	1.11111	1.28571	0	1	1	0	0	0	0	0	0	1.27778	0	2.18182	0	0	0	2	1.25	0	1.10769	0	0	0	0	1.15385	0	0	0
Bacteria	Proteobacteria	Gammaproteobacteria	Enterobacterales	NA	NA	1	0	0	0	0	1.05882	0	0	0	1.02128	1.05263	1	0	0	1.27273	1.17647	1.09091	0	1	0	0	0	1.06667	0	1.2	0	1.06977	0	1	0	0	0	1.6	1.30435	0	1.02857	0	0	0	0	0	0	0	0
Bacteria	Proteobacteria	Gammaproteobacteria	Enterobacterales	Pasteurellaceae	Actinobacillus	1	0	0	0	0	1	0	0	0	1	0	1.07692	1.14286	0	1.12	1.17647	1.09091	0	1	0	0	0	1.14286	0	1.05882	0	1.09524	0	0	1	0	1.09091	1.14286	1.15385	1.07865	1.10769	0	1	0	0	0	0	0	1
Bacteria	Firmicutes	Clostridia	Clostridia vadinBB60 group	NA	NA	0	0	0	0	0	1.125	0	0	0	0	0	1.07692	0	0	0	1.17647	1.09091	0	1	1	0	0	1.14286	0	1.125	0	0	0	1	0	0	0	0	0	0	0	0	0	0	0	0	0	0	0
Bacteria	NA	NA	NA	NA	NA
Bacteria	Proteobacteria	Alphaproteobacteria	Rickettsiales	Mitochondria	NA
Bacteria	Actinobacteriota	Thermoleophilia	Solirubrobacterales	Solirubrobacteraceae	Conexibacter	0	0	0	0	0	1.14894	0	0	0	1.02857	1.07143	1.07692	0	0	0	1.90476	1	0	1	0	0	0	1.14286	0	1.16129	0	0	0	1.14286	0	0	2.57143	0	0	0	0	0	0	0	0	0	0	0	0
Bacteria	Actinobacteriota	Actinobacteria	Frankiales	Geodermatophilaceae	Blastococcus	1	0	0	0	1.10638	1.05882	0	0	0	1.02128	1.05263	1.16667	0	0	0	1.22449	1	0	1	1.09091	0	0	1.23077	0	1.05882	0	0	0	1.33333	0	0	0	0	0	0	1.125	0	0	0	0	0	0	0	0
Bacteria	Proteobacteria	Gammaproteobacteria	Burkholderiales	Comamonadaceae	Delftia	1.2	1.55556	0	0	0	1.125	0	0	0	1.09091	1.21212	1.27273	1.2	0	1.36585	1.63043	1.125	1	1	1.02857	0	0	1.33333	0	1.09091	0	0	0	1	0	0	1.575	2.46154	1.66667	1.17073	1.10769	0	0	0	0	0	1	1	0
Bacteria	Bacteroidota	Bacteroidia	Bacteroidales	Porphyromonadaceae	Porphyromonas	0	0	0	0	0	1	0	0	0	0	0	0	0	0	0	0	1	0	1	1	0	0	0	0	0	0	0	0	1	0	0	0	1.14286	0	1.04348	1.01408	0	0	0	0	0	0	0	0
Bacteria	Bacteroidota	Bacteroidia	Chitinophagales	Chitinophagaceae	Filobacterium	1.07692	0	0	0	0	1.2	0	0	0	0	0	0	0	0	0	1.33333	1.2	0	1	0	0	0	0	0	0	0	0	0	2	0	0	1	1.41176	0	1.06667	0	0	0	0	0	1	0	0	0
Bacteria	Proteobacteria	Gammaproteobacteria	Pseudomonadales	Pseudomonadaceae	Pseudomonas	1.16667	0	0	0	0	0	0	0	0	1.10769	1.2	1.37705	0	1.11111	1.23529	1.30435	1.09091	1	1	1.02857	0	1.36364	1.43284	0	1.17391	0	0	1.11111	1.33333	0	0	2.27027	1.5	1.30435	1.06667	1.24855	0	0	0	0	0	0	0	0
Bacteria	Proteobacteria	Gammaproteobacteria	Enterobacterales	Pasteurellaceae	Haemophilus	1	0	0	0	0	1	0	0	0	0	0	1.07692	1	0	1.37705	1.17647	1.09091	0	1	0	0	0	1.14286	0	1.05882	0	1.06977	0	0	0	0	0	1.71429	1.57895	1.04348	1.10769	0	0	0	0	0	0	0	1
Bacteria	Bacteroidota	Bacteroidia	Bacteroidales	Prevotellaceae	Prevotella	1	0	0	0	0	1.05882	0	0	0	0	0	0	1.14286	0	0	1.11111	1.09091	0	1.14286	0	0	0	0	0	0	0	0	0	1	0	0	0	2	0	0	1.01408	0	0	0	0	0	0	0	0
Bacteria	Proteobacteria	Gammaproteobacteria	Pseudomonadales	Moraxellaceae	Acinetobacter	1.07692	0	0	0	0	0	0	0	0	0	1.17647	1.16667	1.14286	1	1.27273	1.25	1	1.14286	1	1	0	0	1.23077	0	1	0	0	0	0	0	0	1.5	1.45455	0	0	1.10769	0	0	0	0	0	0	0	0
Bacteria	Proteobacteria	Alphaproteobacteria	Rickettsiales	Mitochondria	NA	1	0	0	0	0	0	0	0	0	1.04348	1.17647	1	0	0	0	1.11111	1	0	1	0	0	0	1.06667	0	1	0	0	0	1	0	0	0	1.14286	0	0	1	0	0	0	0	0	0	0	0
Bacteria	Bacteroidota	Bacteroidia	Bacteroidales	Rikenellaceae	Rikenellaceae RC9 gut group	1	0	0	0	0	1	0	0	0	0	0	0	0	0	0	1.11111	1	0	1	0	0	0	0	0	0	0	0	0	1	0	0	0	1.14286	0	0	1	0	0	0	0	0	0	0	0
Bacteria	Bacteroidota	Bacteroidia	Flavobacteriales	Flavobacteriaceae	Myroides	1	0	0	0	0	0	0	0	0	0	0	0	2	0	0	0	1.09091	0	1	0	0	0	0	0	0	1	0	0	1.5	0	0	1	2.18182	1.68	0	0	0	0	0	0	0	0	0	0
Bacteria	Proteobacteria	Gammaproteobacteria	Pseudomonadales	Moraxellaceae	Psychrobacter	1	0	0	0	0	0	0	0	0	1.04348	1.17647	1	0	0	0	1.11111	1	0	1	1	0	0	1.09091	0	1	0	0	0	0	0	0	1.56522	1.2	0	0	1.01408	0	0	0	0	0	0	0	0
Bacteria	Bacteroidota	Bacteroidia	Bacteroidales	Rikenellaceae	Alistipes	1	0	0	0	0	1.2	0	0	0	0	0	0	1	0	0	1.11111	0	0	1	0	0	0	0	0	0	0	0	0	2	0	0	0	1.14286	0	0	0	0	0	0	0	0	0	0	0
Bacteria	Bacteroidota	Bacteroidia	Bacteroidales	Tannerellaceae	Parabacteroides	1	0	0	0	0	1.74194	0	0	0	0	0	0	1.14286	0	0	1.25	1.125	0	1	1	0	0	0	0	0	0	1.104	0	2	0	0	0	1.33333	0	0	1.10769	0	0	0	0	0	0	0	1.30435
Bacteria	Firmicutes	Clostridia	Lachnospirales	Lachnospiraceae	Lachnospiraceae NK3A20 group	1	0	0	0	0	1.22727	0	0	0	1.03226	1.08108	1.16667	0	0	0	1.19048	1.24138	0	1	1	0	0	1.23077	0	1.05882	0	0	0	1	0	0	0	0	0	0	0	0	0	1.125	0	1.25	0	0	0
Bacteria	Proteobacteria	Gammaproteobacteria	Burkholderiales	TRA3-20	NA	1.07692	0	0	0	1.09859	1	0	0	0	0	1.17647	1.07692	0	0	1.12	1.22449	1.09091	0	1	0	0	0	1.14286	0	1	0	0	0	1	0	0	1.56522	1.23077	1.15385	0	1.10769	0	0	0	0	0	0	0	0
Bacteria	Bacteroidota	Bacteroidia	Flavobacteriales	Flavobacteriaceae	NA	1.07692	0	0	0	0	1.05882	0	0	0	0	0	0	0	0	0	1.33333	1.09091	0	1	0	0	0	0	0	0	0	0	0	1.33333	0	0	1.09091	1.41176	0	0	1	0	0	0	0	1	0	0	0
Bacteria	Proteobacteria	NA	NA	NA	NA
NA	NA	NA	NA	NA	NA
Bacteria	NA	NA	NA	NA	NA
Bacteria	NA	NA	NA	NA	NA
Bacteria	NA	NA	NA	NA	NA
Bacteria	Proteobacteria	Gammaproteobacteria	Enterobacterales	Aeromonadaceae	Aeromonas	1.07692	0	0	0	0	1.125	0	0	0	1.17073	1.17647	1.12	1.14286	1	1.44828	1.26582	1.5	0	1	0	0	0	1.18519	0	1.24138	0	1.12195	0	1	0	0	2.11765	2.18182	1.5	1.51181	1.24138	0	0	0	0	0	0	0	0
Bacteria	Proteobacteria	Alphaproteobacteria	Sphingomonadales	Sphingomonadaceae	Rhizorhapis	1.07692	0	0	0	0	1	0	0	0	1.04348	1.17647	1	0	0	0	1.30435	1	1	1	0	0	0	1.06667	0	1.125	0	0	0	1	0	0	1.89474	1.48148	0	0	1.10769	0	0	0	0	0	1	1	0
Bacteria	Bacteroidota	Bacteroidia	Chitinophagales	Chitinophagaceae	Filobacterium	1.07692	0	0	0	0	1.05882	0	0	0	0	0	0	0	0	0	1.33333	1.09091	0	1	0	0	0	0	0	0	0	0	0	1.33333	0	0	1	1.41176	0	0	0	0	0	0	0	1	0	0	0
Bacteria	Bacteroidota	Bacteroidia	Flavobacteriales	Flavobacteriaceae	Myroides	1	0	0	0	0	0	0	0	0	0	0	0	2	0	0	0	1.09091	0	1	0	0	0	0	0	0	1	0	0	1.5	0	0	1	2.18182	1.68	0	0	0	0	0	0	0	0	0	0
Bacteria	Bacteroidota	Bacteroidia	Flavobacteriales	Flavobacteriaceae	Myroides	1	0	0	0	0	0	0	0	0	0	0	0	2	0	0	0	1.09091	0	1	0	0	0	0	0	0	1	0	0	1.5	0	0	1	2.18182	1.68	0	0	0	0	0	0	0	0	0	0
Bacteria	Firmicutes	Bacilli	Mycoplasmatales	Mycoplasmataceae	Mycoplasma	1	0	0	0	0	1.05882	0	0	0	1.02857	1.07143	1.07692	1	0	0	1.11111	1.09091	0	1	1	0	0	1.14286	0	0	0	1.02985	0	1	0	0	0	0	0	0	0	0	0	0	0	0	0	0	0
Bacteria	Bacteroidota	Bacteroidia	Flavobacteriales	Flavobacteriaceae	Myroides	1	0	0	0	0	0	0	0	0	0	0	0	2	0	0	0	1.09091	0	1	0	0	0	0	0	0	1	0	0	1.5	0	0	1	2.18182	1.68	0	0	0	0	0	0	0	0	0	0
Bacteria	Bacteroidota	Bacteroidia	Bacteroidales	Tannerellaceae	Parabacteroides	1	0	0	0	0	1.74194	0	0	0	0	0	0	1.14286	0	0	1.25	1.125	0	1	1	0	0	0	0	0	0	1.104	0	2	0	0	0	1.33333	0	0	1.10769	0	0	0	0	0	0	0	1.30435
Bacteria	Bacteroidota	Bacteroidia	Bacteroidales	Bacteroidaceae	Bacteroides	1	0	0	0	0	1.22727	0	0	0	0	0	0	1.41176	0	0	1.11111	1.09091	0	1	0	0	0	0	0	0	0	1.13115	0	2	0	0	0	1.33333	0	0	1.10769	0	0	0	0	1.11111	0	0	0
Bacteria	Bacteroidota	Bacteroidia	Bacteroidales	Tannerellaceae	Parabacteroides	1	0	0	0	0	1.2	0	0	0	0	0	0	1.33333	0	0	1.11111	1.09091	0	1	1	0	0	0	0	0	0	0	0	1.14286	0	0	0	1.33333	0	0	1.10769	0	0	0	0	1	0	0	0
Bacteria	Actinobacteriota	Actinobacteria	Micrococcales	NA	NA	0	0	0	0	0	1.125	0	0	0	1.04348	1.17647	1.07692	1	0	0	1.22449	1.5	0	1	0	0	0	1.14286	0	1.09091	0	0	0	1	0	0	0	0	0	0	0	0	0	0	0	0	0	0	0
Bacteria	Bacteroidota	Bacteroidia	Flavobacteriales	Weeksellaceae	Elizabethkingia	1.07692	0	0	0	0	1.05882	0	0	0	0	0	0	1.2	0	0	1.33333	1.09091	0	1	0	0	0	0	0	0	0	0	0	1.14286	0	0	1.09091	1.33333	0	0	1	0	0	0	0	1	0	0	0
Bacteria	Bacteroidota	Bacteroidia	Flavobacteriales	Flavobacteriaceae	Flavobacterium	1	0	0	0	0	0	0	0	0	0	0	0	1.14286	0	0	1.33333	1.09091	0	1	0	0	0	0	0	0	0	0	0	1.33333	0	0	1	0	0	0	0	0	0	0	0	0	0	0	0
Bacteria	NA	NA	NA	NA	NA
Bacteria	Bacteroidota	Bacteroidia	Bacteroidales	Prevotellaceae	NA	1	0	0	0	0	1.05882	0	0	0	0	0	0	1.14286	0	0	0	1.33333	0	1.14286	1	0	0	0	0	0	0	0	0	1	0	0	0	1.14286	0	0	1.01408	0	0	0	0	0	0	0	0
Bacteria	Firmicutes	Bacilli	Mycoplasmatales	Mycoplasmataceae	Mycoplasma	0	0	0	0	0	1	0	0	0	0	0	1	1	0	0	1.11111	1	0	1	1	0	0	1.06667	0	1.05882	0	1.06977	0	1	0	0	0	0	0	0	0	0	0	0	0	0	0	0	0
Bacteria	Proteobacteria	Gammaproteobacteria	Enterobacterales	Pasteurellaceae	Mannheimia	1	0	0	0	0	1	0	0	0	1.02128	1.05263	1.07692	1.14286	0	0	1.17647	1.09091	0	1	0	0	0	1.14286	0	1.05882	0	1.09524	0	0	0	0	1.09091	1.33333	1.15385	1.04348	1.10769	0	0	0	0	0	0	0	1
Bacteria	Bacteroidota	Bacteroidia	Flavobacteriales	Weeksellaceae	Bergeyella	1	0	0	0	0	1.05882	0	0	0	0	0	0	0	0	0	1.33333	1.09091	0	1	0	0	0	0	0	0	0	0	0	1.33333	0	0	1.09091	1.33333	0	0	1	0	0	0	0	0	0	0	0
Bacteria	Proteobacteria	NA	NA	NA	NA
Bacteria	Proteobacteria	Gammaproteobacteria	Burkholderiales	Burkholderiaceae	Lautropia	1	0	0	0	1.04	1	0	0	0	0	1.17647	1	0	0	1.12903	1.22449	1	0	1	1	0	0	1.06667	0	1.05882	0	0	0	1	0	0	1.09091	1.25	1.15385	0	1.10769	0	0	0	0	0	0	0	0
Bacteria	Bacteroidota	Bacteroidia	Flavobacteriales	Weeksellaceae	NA	1.16667	0	0	0	0	1.08	0	0	0	0	0	0	1.2	0	0	1.33333	1.09091	0	1	0	0	0	0	0	0	0	0	0	1.14286	0	0	0	0	0	0	1.09091	0	0	0	0	1.25	0	0	0
Bacteria	Bacteroidota	Bacteroidia	Flavobacteriales	Flavobacteriaceae	Myroides	1	0	0	0	0	0	0	0	0	0	0	0	2	0	0	0	1.09091	0	1	0	0	0	0	0	0	1	0	0	1.5	0	0	1	2.18182	1.68	0	0	0	0	0	0	0	0	0	0
Bacteria	NA	NA	NA	NA	NA
[truncated: 301 more columns]
